# Supplementary material for: Assessment of the targeted effect of Sijunzi decoction on the colorectal cancer microenvironment via the ESTIMATE algorithm
Source: PLoS One. 2022 Mar 18;17(3):e0264720. doi: 10.1371/journal.pone.0264720 (PMC8932555; doi:10.1371/journal.pone.0264720)
Supplement: S1 Appendix — (XLSX) [file pone.0264720.s002.xlsx]

## Sheet: stromal-gsea_high_658
NAME	GS<br> follow link to MSigDB	GS DETAILS	SIZE	ES	NES	NOM p-val	FDR q-val	FWER p-val	RANK AT MAX	LEADING EDGE
CYTOKINE_MEDIATED_SIGNALING_PATHWAY	GO_CYTOKINE_MEDIATED_SIGNALING_PATHWAY	Details ...	718	0.638342	2.53961	0	0	0	3006	tags=36%, list=15%, signal=41%
G_PROTEIN_COUPLED_RECEPTOR_SIGNALING_PATHWAY_COUPLED_TO_CYCLIC_NUCLEOTIDE_SECOND_MESSENGER	GO_G_PROTEIN_COUPLED_RECEPTOR_SIGNALING_PATHWAY_COUPLED_TO_CYCLIC_NUCLEOTIDE_SECOND_MESSENGER	Details ...	232	0.621441	2.52831	0	0	0	2227	tags=26%, list=11%, signal=29%
B_CELL_ACTIVATION	GO_B_CELL_ACTIVATION	Details ...	239	0.604066	2.43927	0	0	0	3421	tags=36%, list=17%, signal=42%
SIDE_OF_MEMBRANE	GO_SIDE_OF_MEMBRANE	Details ...	483	0.626433	2.42755	0	0	0	3113	tags=37%, list=15%, signal=43%
ADAPTIVE_IMMUNE_RESPONSE	GO_ADAPTIVE_IMMUNE_RESPONSE	Details ...	387	0.649267	2.40579	0	0	0	3532	tags=45%, list=18%, signal=53%
REGULATION_OF_LYMPHOCYTE_ACTIVATION	GO_REGULATION_OF_LYMPHOCYTE_ACTIVATION	Details ...	407	0.618295	2.39588	0	0	0	3385	tags=42%, list=17%, signal=49%
REGULATION_OF_CELL_ACTIVATION	GO_REGULATION_OF_CELL_ACTIVATION	Details ...	521	0.643315	2.37023	0	0	0	3421	tags=44%, list=17%, signal=51%
GLIAL_CELL_DIFFERENTIATION	GO_GLIAL_CELL_DIFFERENTIATION	Details ...	203	0.558653	2.36599	0	0	0	2367	tags=25%, list=12%, signal=28%
LYMPHOCYTE_ACTIVATION	GO_LYMPHOCYTE_ACTIVATION	Details ...	640	0.603788	2.36001	0	0	0	3315	tags=38%, list=16%, signal=44%
EXTERNAL_SIDE_OF_PLASMA_MEMBRANE	GO_EXTERNAL_SIDE_OF_PLASMA_MEMBRANE	Details ...	305	0.652431	2.35867	0	0	0	3385	tags=44%, list=17%, signal=52%
DIVALENT_INORGANIC_CATION_TRANSPORT	GO_DIVALENT_INORGANIC_CATION_TRANSPORT	Details ...	452	0.518829	2.34624	0	0	0	2939	tags=26%, list=15%, signal=30%
POSITIVE_REGULATION_OF_CELL_ACTIVATION	GO_POSITIVE_REGULATION_OF_CELL_ACTIVATION	Details ...	317	0.654952	2.33713	0	0	0	3087	tags=44%, list=15%, signal=51%
SECOND_MESSENGER_MEDIATED_SIGNALING	GO_SECOND_MESSENGER_MEDIATED_SIGNALING	Details ...	420	0.58827	2.33529	0	0	0	2998	tags=32%, list=15%, signal=37%
INFLAMMATORY_RESPONSE	GO_INFLAMMATORY_RESPONSE	Details ...	653	0.669087	2.33314	0	0	0	3063	tags=41%, list=15%, signal=47%
CYTOKINE_SECRETION	GO_CYTOKINE_SECRETION	Details ...	203	0.677344	2.32917	0	0	0	2763	tags=42%, list=14%, signal=49%
CELLULAR_ION_HOMEOSTASIS	GO_CELLULAR_ION_HOMEOSTASIS	Details ...	632	0.531466	2.32522	0	0	0	2637	tags=25%, list=13%, signal=28%
METAL_ION_HOMEOSTASIS	GO_METAL_ION_HOMEOSTASIS	Details ...	626	0.532111	2.32239	0	0	0	2948	tags=27%, list=15%, signal=31%
RESPONSE_TO_CYTOKINE	GO_RESPONSE_TO_CYTOKINE	Details ...	1092	0.613611	2.31301	0	0	0	3140	tags=35%, list=16%, signal=39%
POSITIVE_REGULATION_OF_LYMPHOCYTE_ACTIVATION	GO_POSITIVE_REGULATION_OF_LYMPHOCYTE_ACTIVATION	Details ...	264	0.634833	2.30857	0	0	0	3087	tags=42%, list=15%, signal=49%
POSITIVE_REGULATION_OF_IMMUNE_SYSTEM_PROCESS	GO_POSITIVE_REGULATION_OF_IMMUNE_SYSTEM_PROCESS	Details ...	1005	0.615566	2.30571	0	0	0	3073	tags=34%, list=15%, signal=38%
CYCLIC_NUCLEOTIDE_MEDIATED_SIGNALING	GO_CYCLIC_NUCLEOTIDE_MEDIATED_SIGNALING		203	0.583722	2.30099	0	0	0	2538	tags=26%, list=13%, signal=29%
REGULATION_OF_IMMUNE_RESPONSE	GO_REGULATION_OF_IMMUNE_RESPONSE		940	0.61614	2.30037	0	0	0	3096	tags=34%, list=15%, signal=38%
ACTIVATION_OF_IMMUNE_RESPONSE	GO_ACTIVATION_OF_IMMUNE_RESPONSE		575	0.609988	2.29731	0	0	0	2900	tags=30%, list=14%, signal=34%
PEPTIDE_BINDING	GO_PEPTIDE_BINDING		266	0.561149	2.29354	0	0	0	3424	tags=32%, list=17%, signal=38%
CYTOKINE_PRODUCTION	GO_CYTOKINE_PRODUCTION		699	0.640121	2.29302	0	0	0	2763	tags=34%, list=14%, signal=39%
IMMUNE_RESPONSE_REGULATING_CELL_SURFACE_RECEPTOR_SIGNALING_PATHWAY	GO_IMMUNE_RESPONSE_REGULATING_CELL_SURFACE_RECEPTOR_SIGNALING_PATHWAY		381	0.586688	2.28759	0	0	0	3426	tags=33%, list=17%, signal=39%
REGULATION_OF_IMMUNE_SYSTEM_PROCESS	GO_REGULATION_OF_IMMUNE_SYSTEM_PROCESS		1411	0.610261	2.28343	0	0	0	3096	tags=33%, list=15%, signal=37%
NEGATIVE_REGULATION_OF_CYTOKINE_PRODUCTION	GO_NEGATIVE_REGULATION_OF_CYTOKINE_PRODUCTION		249	0.669583	2.27601	0	0	0	2246	tags=34%, list=11%, signal=38%
CELL_BODY	GO_CELL_BODY		540	0.487982	2.27535	0	0	0	2597	tags=20%, list=13%, signal=22%
SYNAPTIC_SIGNALING	GO_SYNAPTIC_SIGNALING		676	0.466364	2.27335	0	0	0	3541	tags=25%, list=18%, signal=29%
LEUKOCYTE_CHEMOTAXIS	GO_LEUKOCYTE_CHEMOTAXIS		200	0.700745	2.2731	0	0	0	2631	tags=49%, list=13%, signal=55%
POSITIVE_REGULATION_OF_CYTOKINE_PRODUCTION	GO_POSITIVE_REGULATION_OF_CYTOKINE_PRODUCTION		419	0.63463	2.27272	0	0	0	2791	tags=34%, list=14%, signal=39%
GLIOGENESIS	GO_GLIOGENESIS		272	0.560237	2.27154	0	0	0	2367	tags=26%, list=12%, signal=29%
RECEPTOR_COMPLEX	GO_RECEPTOR_COMPLEX		384	0.531062	2.27138	0	0	0	2727	tags=25%, list=14%, signal=29%
IMMUNE_RESPONSE_REGULATING_SIGNALING_PATHWAY	GO_IMMUNE_RESPONSE_REGULATING_SIGNALING_PATHWAY		537	0.596857	2.26881	0	0	0	3238	tags=31%, list=16%, signal=36%
POSITIVE_REGULATION_OF_RESPONSE_TO_EXTERNAL_STIMULUS	GO_POSITIVE_REGULATION_OF_RESPONSE_TO_EXTERNAL_STIMULUS		289	0.688197	2.26768	0	0	0	2938	tags=44%, list=15%, signal=51%
POSITIVE_REGULATION_OF_TRANSPORT	GO_POSITIVE_REGULATION_OF_TRANSPORT		912	0.540078	2.26332	0	0	0	2953	tags=27%, list=15%, signal=31%
LYMPHOCYTE_MEDIATED_IMMUNITY	GO_LYMPHOCYTE_MEDIATED_IMMUNITY		242	0.629985	2.24957	0	0	0	3421	tags=42%, list=17%, signal=50%
POSITIVE_REGULATION_OF_IMMUNE_RESPONSE	GO_POSITIVE_REGULATION_OF_IMMUNE_RESPONSE		743	0.602275	2.24938	0	0	0	3087	tags=32%, list=15%, signal=36%
ADAPTIVE_IMMUNE_RESPONSE_BASED_ON_SOMATIC_RECOMBINATION_OF_IMMUNE_RECEPTORS_BUILT_FROM_IMMUNOGLOBULIN_SUPERFAMILY_DOMAINS	GO_ADAPTIVE_IMMUNE_RESPONSE_BASED_ON_SOMATIC_RECOMBINATION_OF_IMMUNE_RECEPTORS_BUILT_FROM_IMMUNOGLOBULIN_SUPERFAMILY_DOMAINS		252	0.655865	2.24926	0	0	0	3479	tags=45%, list=17%, signal=54%
RESPONSE_TO_BACTERIUM	GO_RESPONSE_TO_BACTERIUM		552	0.604461	2.24791	0	0	0	3461	tags=38%, list=17%, signal=44%
MEMBRANE_REGION	GO_MEMBRANE_REGION		322	0.601308	2.24525	0	0	0	3001	tags=35%, list=15%, signal=41%
PLASMA_MEMBRANE_PROTEIN_COMPLEX	GO_PLASMA_MEMBRANE_PROTEIN_COMPLEX		544	0.548975	2.24153	0	0	0	3243	tags=28%, list=16%, signal=32%
DEFENSE_RESPONSE	GO_DEFENSE_RESPONSE		1472	0.608756	2.23971	0	0	0	3067	tags=33%, list=15%, signal=36%
PEPTIDE_SECRETION	GO_PEPTIDE_SECRETION		559	0.546292	2.23431	0	0	0	2801	tags=29%, list=14%, signal=33%
REGULATION_OF_TRANS_SYNAPTIC_SIGNALING	GO_REGULATION_OF_TRANS_SYNAPTIC_SIGNALING		423	0.496278	2.22929	0	0	0	3397	tags=27%, list=17%, signal=32%
CELL_ACTIVATION	GO_CELL_ACTIVATION		1297	0.608942	2.22776	0	0	0	3489	tags=38%, list=17%, signal=43%
POSITIVE_REGULATION_OF_LEUKOCYTE_CELL_CELL_ADHESION	GO_POSITIVE_REGULATION_OF_LEUKOCYTE_CELL_CELL_ADHESION		208	0.664415	2.22674	0	0	0	3421	tags=49%, list=17%, signal=58%
REGULATION_OF_CYTOSOLIC_CALCIUM_ION_CONCENTRATION	GO_REGULATION_OF_CYTOSOLIC_CALCIUM_ION_CONCENTRATION		338	0.601707	2.22491	0	0	0	2948	tags=32%, list=15%, signal=37%
REGULATION_OF_IMMUNE_EFFECTOR_PROCESS	GO_REGULATION_OF_IMMUNE_EFFECTOR_PROCESS		378	0.618135	2.2237	0	0	0	3421	tags=40%, list=17%, signal=47%
REGULATION_OF_INFLAMMATORY_RESPONSE	GO_REGULATION_OF_INFLAMMATORY_RESPONSE		305	0.647756	2.21632	0	0	0	3063	tags=40%, list=15%, signal=46%
CELLULAR_RESPONSE_TO_OXYGEN_CONTAINING_COMPOUND	GO_CELLULAR_RESPONSE_TO_OXYGEN_CONTAINING_COMPOUND		1048	0.533981	2.21561	0	0	0	3251	tags=30%, list=16%, signal=34%
CELLULAR_CHEMICAL_HOMEOSTASIS	GO_CELLULAR_CHEMICAL_HOMEOSTASIS		766	0.50096	2.21424	0	0	0	2637	tags=23%, list=13%, signal=26%
POSITIVE_REGULATION_OF_CELL_CELL_ADHESION	GO_POSITIVE_REGULATION_OF_CELL_CELL_ADHESION		243	0.652796	2.21287	0	0	0	3087	tags=44%, list=15%, signal=52%
CELL_SUBSTRATE_JUNCTION	GO_CELL_SUBSTRATE_JUNCTION		392	0.65945	2.20779	0	0	0	3256	tags=38%, list=16%, signal=44%
PHAGOCYTOSIS	GO_PHAGOCYTOSIS		245	0.667002	2.20739	0	0	0	3215	tags=39%, list=16%, signal=46%
REGULATION_OF_CALCIUM_ION_TRANSPORT	GO_REGULATION_OF_CALCIUM_ION_TRANSPORT		231	0.594323	2.20332	0	0	0	3418	tags=37%, list=17%, signal=44%
CALCIUM_ION_TRANSMEMBRANE_TRANSPORT	GO_CALCIUM_ION_TRANSMEMBRANE_TRANSPORT		295	0.535495	2.2033	0	0	0	3436	tags=31%, list=17%, signal=36%
REGULATION_OF_LEUKOCYTE_PROLIFERATION	GO_REGULATION_OF_LEUKOCYTE_PROLIFERATION		211	0.65048	2.19995	0	0	0	2814	tags=41%, list=14%, signal=47%
REGULATION_OF_METAL_ION_TRANSPORT	GO_REGULATION_OF_METAL_ION_TRANSPORT		360	0.559285	2.19974	0	0	0	2965	tags=30%, list=15%, signal=34%
RESPONSE_TO_BIOTIC_STIMULUS	GO_RESPONSE_TO_BIOTIC_STIMULUS		879	0.577216	2.19651	0	0	0	3393	tags=34%, list=17%, signal=39%
DIVALENT_INORGANIC_CATION_HOMEOSTASIS	GO_DIVALENT_INORGANIC_CATION_HOMEOSTASIS		485	0.574256	2.19532	0	0	0	2630	tags=28%, list=13%, signal=32%
CALCIUM_MEDIATED_SIGNALING	GO_CALCIUM_MEDIATED_SIGNALING		207	0.624587	2.19145	0	0	0	3161	tags=40%, list=16%, signal=47%
REGULATION_OF_PEPTIDYL_TYROSINE_PHOSPHORYLATION	GO_REGULATION_OF_PEPTIDYL_TYROSINE_PHOSPHORYLATION		235	0.619187	2.184	0	0	0	3531	tags=39%, list=18%, signal=47%
LEUKOCYTE_MIGRATION	GO_LEUKOCYTE_MIGRATION		410	0.680971	2.17476	0	0	0	2356	tags=40%, list=12%, signal=44%
RESPONSE_TO_MOLECULE_OF_BACTERIAL_ORIGIN	GO_RESPONSE_TO_MOLECULE_OF_BACTERIAL_ORIGIN		318	0.634694	2.17184	0	0	0	3461	tags=42%, list=17%, signal=50%
LYMPHOCYTE_DIFFERENTIATION	GO_LYMPHOCYTE_DIFFERENTIATION		336	0.603773	2.16982	0	0	0	3067	tags=36%, list=15%, signal=42%
ANTIGEN_RECEPTOR_MEDIATED_SIGNALING_PATHWAY	GO_ANTIGEN_RECEPTOR_MEDIATED_SIGNALING_PATHWAY		235	0.592128	2.16625	0	0	0	3362	tags=34%, list=17%, signal=40%
POSITIVE_REGULATION_OF_IMMUNE_EFFECTOR_PROCESS	GO_POSITIVE_REGULATION_OF_IMMUNE_EFFECTOR_PROCESS		200	0.610341	2.16506	0	0	0	3421	tags=42%, list=17%, signal=50%
POSITIVE_REGULATION_OF_MULTICELLULAR_ORGANISMAL_PROCESS	GO_POSITIVE_REGULATION_OF_MULTICELLULAR_ORGANISMAL_PROCESS		1636	0.567473	2.16377	0	0	0	3123	tags=30%, list=15%, signal=33%
TAXIS	GO_TAXIS		596	0.644177	2.16275	0	0	0	3206	tags=40%, list=16%, signal=46%
CELLULAR_RESPONSE_TO_BIOTIC_STIMULUS	GO_CELLULAR_RESPONSE_TO_BIOTIC_STIMULUS		214	0.634395	2.16214	0	0	0	2637	tags=35%, list=13%, signal=40%
CELL_LEADING_EDGE	GO_CELL_LEADING_EDGE		386	0.562647	2.1595	0	0	0	3112	tags=33%, list=15%, signal=38%
SIGNAL_TRANSDUCTION_BY_PROTEIN_PHOSPHORYLATION	GO_SIGNAL_TRANSDUCTION_BY_PROTEIN_PHOSPHORYLATION		882	0.554108	2.15795	0	0	0	3035	tags=28%, list=15%, signal=32%
T_CELL_ACTIVATION	GO_T_CELL_ACTIVATION		439	0.614467	2.1579	0	0	0	3587	tags=43%, list=18%, signal=51%
CELLULAR_RESPONSE_TO_LIPID	GO_CELLULAR_RESPONSE_TO_LIPID		564	0.533933	2.15386	0	0	0	3080	tags=29%, list=15%, signal=34%
POSITIVE_REGULATION_OF_GROWTH	GO_POSITIVE_REGULATION_OF_GROWTH		244	0.487916	2.15224	0	0	0	3426	tags=27%, list=17%, signal=33%
G_PROTEIN_COUPLED_RECEPTOR_SIGNALING_PATHWAY	GO_G_PROTEIN_COUPLED_RECEPTOR_SIGNALING_PATHWAY		949	0.512373	2.15133	0	0	0	2248	tags=19%, list=11%, signal=21%
ION_HOMEOSTASIS	GO_ION_HOMEOSTASIS		773	0.502413	2.14784	0	0	0	2949	tags=25%, list=15%, signal=29%
REGULATION_OF_DEVELOPMENTAL_GROWTH	GO_REGULATION_OF_DEVELOPMENTAL_GROWTH		313	0.52524	2.14749	0	0	0	3542	tags=31%, list=18%, signal=37%
CELL_CHEMOTAXIS	GO_CELL_CHEMOTAXIS		271	0.694514	2.14559	0	0	0	2356	tags=42%, list=12%, signal=47%
LEUKOCYTE_PROLIFERATION	GO_LEUKOCYTE_PROLIFERATION		280	0.644028	2.13904	0	0	0	3035	tags=40%, list=15%, signal=47%
REGULATION_OF_CELL_MORPHOGENESIS	GO_REGULATION_OF_CELL_MORPHOGENESIS		463	0.559151	2.13667	0	0	0	2965	tags=30%, list=15%, signal=35%
PEPTIDYL_TYROSINE_MODIFICATION	GO_PEPTIDYL_TYROSINE_MODIFICATION		341	0.586832	2.13627	0	0	0	3577	tags=37%, list=18%, signal=44%
CELLULAR_HOMEOSTASIS	GO_CELLULAR_HOMEOSTASIS		924	0.47343	2.13593	0	0	0	2779	tags=23%, list=14%, signal=25%
REGULATION_OF_CELL_CELL_ADHESION	GO_REGULATION_OF_CELL_CELL_ADHESION		374	0.612459	2.12843	0	0	0	3385	tags=43%, list=17%, signal=50%
REGULATION_OF_PEPTIDE_SECRETION	GO_REGULATION_OF_PEPTIDE_SECRETION		450	0.533951	2.12796	0	0	0	3067	tags=31%, list=15%, signal=36%
AMIDE_BINDING	GO_AMIDE_BINDING		322	0.512986	2.12394	0	0	0	3424	tags=29%, list=17%, signal=34%
POSITIVE_REGULATION_OF_PEPTIDE_SECRETION	GO_POSITIVE_REGULATION_OF_PEPTIDE_SECRETION		260	0.574275	2.12247	0	0	0	2791	tags=30%, list=14%, signal=35%
REGULATION_OF_TRANSMEMBRANE_TRANSPORT	GO_REGULATION_OF_TRANSMEMBRANE_TRANSPORT		522	0.508673	2.122	0	0	0	2965	tags=24%, list=15%, signal=28%
POSITIVE_REGULATION_OF_PHOSPHORUS_METABOLIC_PROCESS	GO_POSITIVE_REGULATION_OF_PHOSPHORUS_METABOLIC_PROCESS		1005	0.539857	2.12185	0	0	0	3542	tags=33%, list=18%, signal=38%
POSITIVE_REGULATION_OF_DEFENSE_RESPONSE	GO_POSITIVE_REGULATION_OF_DEFENSE_RESPONSE		466	0.583582	2.12179	0	0	0	2938	tags=30%, list=15%, signal=34%
SOMATODENDRITIC_COMPARTMENT	GO_SOMATODENDRITIC_COMPARTMENT		778	0.464176	2.11667	0	0	0	3017	tags=21%, list=15%, signal=24%
ENDOCYTIC_VESICLE	GO_ENDOCYTIC_VESICLE		279	0.563387	2.11264	0	0	0	3531	tags=34%, list=18%, signal=40%
REGULATION_OF_DEFENSE_RESPONSE	GO_REGULATION_OF_DEFENSE_RESPONSE		691	0.594935	2.11093	0	0	0	3067	tags=32%, list=15%, signal=36%
REGULATION_OF_T_CELL_ACTIVATION	GO_REGULATION_OF_T_CELL_ACTIVATION		299	0.619871	2.10872	0	0	0	3385	tags=43%, list=17%, signal=51%
ANCHORING_JUNCTION	GO_ANCHORING_JUNCTION		533	0.600679	2.1087	0	0	0	3702	tags=38%, list=18%, signal=45%
COAGULATION	GO_COAGULATION		314	0.591901	2.10808	0	0	0	2946	tags=32%, list=15%, signal=37%
COGNITION	GO_COGNITION		283	0.542982	2.1045	0	0	0	2585	tags=24%, list=13%, signal=27%
SULFUR_COMPOUND_BINDING	GO_SULFUR_COMPOUND_BINDING		230	0.676679	2.10364	0	0	0	1874	tags=32%, list=9%, signal=35%
RESPONSE_TO_OXYGEN_CONTAINING_COMPOUND	GO_RESPONSE_TO_OXYGEN_CONTAINING_COMPOUND		1510	0.516247	2.10301	0	0	0	3494	tags=30%, list=17%, signal=34%
NEGATIVE_REGULATION_OF_CELL_ADHESION	GO_NEGATIVE_REGULATION_OF_CELL_ADHESION		253	0.645821	2.10084	0	0	0	3532	tags=46%, list=18%, signal=55%
CIRCULATORY_SYSTEM_PROCESS	GO_CIRCULATORY_SYSTEM_PROCESS		515	0.572286	2.10072	0	0	0	3122	tags=32%, list=15%, signal=37%
NEGATIVE_REGULATION_OF_IMMUNE_SYSTEM_PROCESS	GO_NEGATIVE_REGULATION_OF_IMMUNE_SYSTEM_PROCESS		410	0.637092	2.09861	0	0	0	2909	tags=37%, list=14%, signal=42%
REGULATION_OF_CELL_DEVELOPMENT	GO_REGULATION_OF_CELL_DEVELOPMENT		882	0.532229	2.09674	0	0	0	2840	tags=26%, list=14%, signal=29%
MOLECULAR_TRANSDUCER_ACTIVITY	GO_MOLECULAR_TRANSDUCER_ACTIVITY		1127	0.532312	2.09671	0	0	0	2986	tags=25%, list=15%, signal=28%
RESPONSE_TO_LIPID	GO_RESPONSE_TO_LIPID		870	0.545813	2.09587	0	0	0	2643	tags=26%, list=13%, signal=29%
CELLULAR_COMPONENT_MORPHOGENESIS	GO_CELLULAR_COMPONENT_MORPHOGENESIS		1075	0.556701	2.09497	0	0	0	3115	tags=30%, list=15%, signal=33%
REGULATION_OF_ANATOMICAL_STRUCTURE_MORPHOGENESIS	GO_REGULATION_OF_ANATOMICAL_STRUCTURE_MORPHOGENESIS		1010	0.606136	2.0873	0	0	0	3006	tags=33%, list=15%, signal=37%
MEMBRANE_PROTEIN_COMPLEX	GO_MEMBRANE_PROTEIN_COMPLEX		1094	0.425468	2.08584	0	0	0	3221	tags=21%, list=16%, signal=24%
ACTIN_FILAMENT_BASED_PROCESS	GO_ACTIN_FILAMENT_BASED_PROCESS		713	0.58854	2.08515	0	0	0	3115	tags=34%, list=15%, signal=39%
REGULATION_OF_TRANSPORT	GO_REGULATION_OF_TRANSPORT		1721	0.506764	2.08378	0	0	0	3362	tags=27%, list=17%, signal=30%
POSITIVE_REGULATION_OF_INTRACELLULAR_SIGNAL_TRANSDUCTION	GO_POSITIVE_REGULATION_OF_INTRACELLULAR_SIGNAL_TRANSDUCTION		934	0.574709	2.07823	0	0	0	3544	tags=34%, list=18%, signal=40%
CELL_JUNCTION	GO_CELL_JUNCTION		1217	0.513874	2.07602	0	0	0	3256	tags=28%, list=16%, signal=31%
REGULATION_OF_SECRETION	GO_REGULATION_OF_SECRETION		745	0.498535	2.07181	0	0	0	2801	tags=25%, list=14%, signal=28%
VACUOLE	GO_VACUOLE		721	0.550788	2.06943	0	0	0	4184	tags=40%, list=21%, signal=48%
NEURON_DEATH	GO_NEURON_DEATH		324	0.512072	2.06816	0	0	0	2523	tags=23%, list=13%, signal=26%
RESPONSE_TO_TUMOR_NECROSIS_FACTOR	GO_RESPONSE_TO_TUMOR_NECROSIS_FACTOR		274	0.581663	2.06526	0	0	0	2799	tags=28%, list=14%, signal=33%
METAL_ION_TRANSPORT	GO_METAL_ION_TRANSPORT		837	0.44885	2.06138	0	0	0	3362	tags=24%, list=17%, signal=28%
POSITIVE_REGULATION_OF_DNA_BINDING_TRANSCRIPTION_FACTOR_ACTIVITY	GO_POSITIVE_REGULATION_OF_DNA_BINDING_TRANSCRIPTION_FACTOR_ACTIVITY		251	0.552928	2.05898	0	0	0	4098	tags=39%, list=20%, signal=49%
CELLULAR_RESPONSE_TO_NITROGEN_COMPOUND	GO_CELLULAR_RESPONSE_TO_NITROGEN_COMPOUND		602	0.520925	2.05881	0	0	0	3216	tags=29%, list=16%, signal=34%
REGULATION_OF_BLOOD_CIRCULATION	GO_REGULATION_OF_BLOOD_CIRCULATION		280	0.544303	2.05763	0	0	0	2940	tags=27%, list=15%, signal=31%
REGULATION_OF_CELL_DIFFERENTIATION	GO_REGULATION_OF_CELL_DIFFERENTIATION		1691	0.562814	2.05717	0	0	0	3167	tags=30%, list=16%, signal=33%
GLUTAMATERGIC_SYNAPSE	GO_GLUTAMATERGIC_SYNAPSE		342	0.429993	2.05694	0	0	0	3357	tags=20%, list=17%, signal=24%
WHOLE_MEMBRANE	GO_WHOLE_MEMBRANE		1584	0.505892	2.0558	0	0	0	3186	tags=27%, list=16%, signal=29%
LEUKOCYTE_CELL_CELL_ADHESION	GO_LEUKOCYTE_CELL_CELL_ADHESION		316	0.63339	2.05454	0	0	0	3087	tags=44%, list=15%, signal=51%
NEURON_APOPTOTIC_PROCESS	GO_NEURON_APOPTOTIC_PROCESS		226	0.4776	2.05389	0	0	0	2428	tags=22%, list=12%, signal=25%
LEUKOCYTE_DIFFERENTIATION	GO_LEUKOCYTE_DIFFERENTIATION		488	0.603513	2.04838	0	0	0	3067	tags=35%, list=15%, signal=41%
CONTRACTILE_FIBER	GO_CONTRACTILE_FIBER		219	0.648347	2.04629	0	0	0	2946	tags=33%, list=15%, signal=38%
CHEMICAL_HOMEOSTASIS	GO_CHEMICAL_HOMEOSTASIS		1107	0.470493	2.04599	0	0	0	2844	tags=23%, list=14%, signal=25%
NEUROGENESIS	GO_NEUROGENESIS		1528	0.513597	2.04595	0	0	0	3146	tags=25%, list=16%, signal=28%
REGULATION_OF_LEUKOCYTE_DIFFERENTIATION	GO_REGULATION_OF_LEUKOCYTE_DIFFERENTIATION		259	0.619389	2.04544	0	0	0	3067	tags=39%, list=15%, signal=45%
CELL_SURFACE	GO_CELL_SURFACE		774	0.626859	2.04495	0	0	0	3408	tags=39%, list=17%, signal=45%
I_KAPPAB_KINASE_NF_KAPPAB_SIGNALING	GO_I_KAPPAB_KINASE_NF_KAPPAB_SIGNALING		247	0.604504	2.04197	0	0	0	3467	tags=37%, list=17%, signal=44%
DEVELOPMENTAL_CELL_GROWTH	GO_DEVELOPMENTAL_CELL_GROWTH		208	0.559008	2.03824	0	0	0	3458	tags=32%, list=17%, signal=38%
RESPONSE_TO_ORGANIC_CYCLIC_COMPOUND	GO_RESPONSE_TO_ORGANIC_CYCLIC_COMPOUND		864	0.492575	2.03733	0	0	0	2637	tags=23%, list=13%, signal=25%
NEGATIVE_REGULATION_OF_CELL_DEATH	GO_NEGATIVE_REGULATION_OF_CELL_DEATH		898	0.517428	2.03464	0	0	0	3140	tags=28%, list=16%, signal=32%
IMMUNE_EFFECTOR_PROCESS	GO_IMMUNE_EFFECTOR_PROCESS		1100	0.596688	2.03306	0	0	0	3481	tags=37%, list=17%, signal=42%
SYNAPSE_ORGANIZATION	GO_SYNAPSE_ORGANIZATION		390	0.506036	2.03039	0	0	0	2528	tags=22%, list=13%, signal=24%
POSITIVE_REGULATION_OF_PROTEIN_MODIFICATION_PROCESS	GO_POSITIVE_REGULATION_OF_PROTEIN_MODIFICATION_PROCESS		1132	0.522401	2.02923	0	0	0	3542	tags=31%, list=18%, signal=36%
PEPTIDASE_REGULATOR_ACTIVITY	GO_PEPTIDASE_REGULATOR_ACTIVITY		201	0.631816	2.02733	0	0	0	2455	tags=27%, list=12%, signal=31%
REGULATION_OF_NEURON_PROJECTION_DEVELOPMENT	GO_REGULATION_OF_NEURON_PROJECTION_DEVELOPMENT		470	0.539207	2.02645	0	0	0	3198	tags=29%, list=16%, signal=34%
INNATE_IMMUNE_RESPONSE	GO_INNATE_IMMUNE_RESPONSE		820	0.606523	2.02571	0	0	0	3206	tags=33%, list=16%, signal=38%
REGULATION_OF_ION_TRANSPORT	GO_REGULATION_OF_ION_TRANSPORT		641	0.505127	2.02559	0	0	0	2965	tags=24%, list=15%, signal=27%
SUPRAMOLECULAR_FIBER_ORGANIZATION	GO_SUPRAMOLECULAR_FIBER_ORGANIZATION		627	0.604332	2.02519	0	0	0	2953	tags=32%, list=15%, signal=36%
DENDRITIC_TREE	GO_DENDRITIC_TREE		554	0.457897	2.02518	0	0	0	3538	tags=25%, list=18%, signal=29%
RESPONSE_TO_NITROGEN_COMPOUND	GO_RESPONSE_TO_NITROGEN_COMPOUND		917	0.497726	2.02179	0	0	0	3239	tags=27%, list=16%, signal=31%
REGULATION_OF_CELL_SUBSTRATE_ADHESION	GO_REGULATION_OF_CELL_SUBSTRATE_ADHESION		202	0.67944	2.02109	0	0	0	2231	tags=35%, list=11%, signal=39%
SECRETORY_GRANULE_MEMBRANE	GO_SECRETORY_GRANULE_MEMBRANE		285	0.622807	2.0206	0	0	0	2665	tags=32%, list=13%, signal=36%
NEGATIVE_REGULATION_OF_RESPONSE_TO_STIMULUS	GO_NEGATIVE_REGULATION_OF_RESPONSE_TO_STIMULUS		1505	0.554164	2.02051	0	0	0	3238	tags=29%, list=16%, signal=32%
POSITIVE_REGULATION_OF_SIGNALING	GO_POSITIVE_REGULATION_OF_SIGNALING		1712	0.54213	2.01518	0	0	0	3544	tags=31%, list=18%, signal=34%
CELLULAR_RESPONSE_TO_ENDOGENOUS_STIMULUS	GO_CELLULAR_RESPONSE_TO_ENDOGENOUS_STIMULUS		1294	0.527724	2.01447	0	0	0	3147	tags=28%, list=16%, signal=31%
POSTSYNAPSE	GO_POSTSYNAPSE		583	0.460086	2.01072	0	0	0	3541	tags=23%, list=18%, signal=27%
NEGATIVE_REGULATION_OF_RESPONSE_TO_EXTERNAL_STIMULUS	GO_NEGATIVE_REGULATION_OF_RESPONSE_TO_EXTERNAL_STIMULUS		311	0.626922	2.01	0	0	0	3063	tags=33%, list=15%, signal=38%
PROTEIN_CONTAINING_COMPLEX_BINDING	GO_PROTEIN_CONTAINING_COMPLEX_BINDING		1021	0.522148	2.00923	0	0	0	2867	tags=24%, list=14%, signal=27%
REGULATION_OF_CELLULAR_RESPONSE_TO_GROWTH_FACTOR_STIMULUS	GO_REGULATION_OF_CELLULAR_RESPONSE_TO_GROWTH_FACTOR_STIMULUS		257	0.681039	2.00856	0	0	0	2641	tags=35%, list=13%, signal=40%
CELL_CELL_SIGNALING	GO_CELL_CELL_SIGNALING		1565	0.506961	2.00836	0	0	0	2853	tags=22%, list=14%, signal=24%
NEURON_DIFFERENTIATION	GO_NEURON_DIFFERENTIATION		1287	0.504336	2.00822	0	0	0	3239	tags=25%, list=16%, signal=28%
REGULATION_OF_ION_TRANSMEMBRANE_TRANSPORT	GO_REGULATION_OF_ION_TRANSMEMBRANE_TRANSPORT		444	0.505893	2.00802	0	0	0	2965	tags=23%, list=15%, signal=27%
REGULATION_OF_ACTIN_FILAMENT_BASED_PROCESS	GO_REGULATION_OF_ACTIN_FILAMENT_BASED_PROCESS		364	0.591808	2.00692	0	0	0	2974	tags=33%, list=15%, signal=38%
MUSCLE_STRUCTURE_DEVELOPMENT	GO_MUSCLE_STRUCTURE_DEVELOPMENT		593	0.591961	2.0068	0	0	0	3102	tags=33%, list=15%, signal=38%
REGULATION_OF_ANATOMICAL_STRUCTURE_SIZE	GO_REGULATION_OF_ANATOMICAL_STRUCTURE_SIZE		479	0.532166	2.00607	0	0	0	3020	tags=28%, list=15%, signal=32%
SIGNALING_RECEPTOR_BINDING	GO_SIGNALING_RECEPTOR_BINDING		1457	0.568075	2.00566	0	0	0	3006	tags=29%, list=15%, signal=31%
REGULATION_OF_SIGNALING_RECEPTOR_ACTIVITY	GO_REGULATION_OF_SIGNALING_RECEPTOR_ACTIVITY		540	0.556719	2.00484	0	0	0	2371	tags=23%, list=12%, signal=25%
POSITIVE_REGULATION_OF_MAPK_CASCADE	GO_POSITIVE_REGULATION_OF_MAPK_CASCADE		493	0.600127	2.0019	0	0	0	3216	tags=36%, list=16%, signal=41%
REGULATION_OF_CELLULAR_COMPONENT_SIZE	GO_REGULATION_OF_CELLULAR_COMPONENT_SIZE		352	0.512488	2.00182	0	0	0	3433	tags=30%, list=17%, signal=36%
POSITIVE_REGULATION_OF_NERVOUS_SYSTEM_DEVELOPMENT	GO_POSITIVE_REGULATION_OF_NERVOUS_SYSTEM_DEVELOPMENT		503	0.520819	2.00012	0	0	0	2918	tags=26%, list=14%, signal=30%
SECRETION	GO_SECRETION		1548	0.526714	1.99893	0	0	0	3494	tags=31%, list=17%, signal=34%
HOMEOSTASIS_OF_NUMBER_OF_CELLS	GO_HOMEOSTASIS_OF_NUMBER_OF_CELLS		241	0.540898	1.99884	0	0	0	2890	tags=29%, list=14%, signal=33%
ERK1_AND_ERK2_CASCADE	GO_ERK1_AND_ERK2_CASCADE		279	0.632217	1.99879	0	0	0	3548	tags=43%, list=18%, signal=52%
NEURON_PROJECTION	GO_NEURON_PROJECTION		1231	0.438668	1.99727	0	0	0	3538	tags=23%, list=18%, signal=26%
NEGATIVE_REGULATION_OF_TRANSPORT	GO_NEGATIVE_REGULATION_OF_TRANSPORT		448	0.583758	1.99701	0	0	0	2974	tags=31%, list=15%, signal=36%
IMPORT_INTO_CELL	GO_IMPORT_INTO_CELL		661	0.550867	1.99605	0	0	0	3362	tags=31%, list=17%, signal=36%
STRIATED_MUSCLE_CELL_DIFFERENTIATION	GO_STRIATED_MUSCLE_CELL_DIFFERENTIATION		253	0.592101	1.99581	0	0	0	2727	tags=29%, list=14%, signal=33%
POSITIVE_REGULATION_OF_CELL_DIFFERENTIATION	GO_POSITIVE_REGULATION_OF_CELL_DIFFERENTIATION		917	0.581425	1.9917	0	0	0	3229	tags=34%, list=16%, signal=38%
POSITIVE_REGULATION_OF_NEURON_DIFFERENTIATION	GO_POSITIVE_REGULATION_OF_NEURON_DIFFERENTIATION		343	0.538075	1.9904	0	0	0	3198	tags=30%, list=16%, signal=35%
REGULATION_OF_INNATE_IMMUNE_RESPONSE	GO_REGULATION_OF_INNATE_IMMUNE_RESPONSE		412	0.576888	1.98953	0	0	0	3096	tags=30%, list=15%, signal=34%
AXON_DEVELOPMENT	GO_AXON_DEVELOPMENT		490	0.563944	1.98784	0	0	0	3106	tags=29%, list=15%, signal=34%
REGULATION_OF_SYSTEM_PROCESS	GO_REGULATION_OF_SYSTEM_PROCESS		561	0.52772	1.98748	0	0	0	2965	tags=26%, list=15%, signal=29%
NEURON_DEVELOPMENT	GO_NEURON_DEVELOPMENT		1051	0.518764	1.9872	0	0	0	3113	tags=25%, list=15%, signal=29%
NEGATIVE_REGULATION_OF_CELL_DIFFERENTIATION	GO_NEGATIVE_REGULATION_OF_CELL_DIFFERENTIATION		647	0.573868	1.98713	0	0	0	3007	tags=31%, list=15%, signal=35%
POSITIVE_REGULATION_OF_DEVELOPMENTAL_PROCESS	GO_POSITIVE_REGULATION_OF_DEVELOPMENTAL_PROCESS		1288	0.575762	1.98679	0	0	0	3298	tags=33%, list=16%, signal=37%
MAINTENANCE_OF_LOCATION	GO_MAINTENANCE_OF_LOCATION		307	0.557499	1.986	0	0	0	3370	tags=35%, list=17%, signal=41%
REGULATION_OF_NERVOUS_SYSTEM_DEVELOPMENT	GO_REGULATION_OF_NERVOUS_SYSTEM_DEVELOPMENT		868	0.514768	1.98542	0	0	0	2919	tags=25%, list=14%, signal=28%
CANONICAL_WNT_SIGNALING_PATHWAY	GO_CANONICAL_WNT_SIGNALING_PATHWAY		311	0.546996	1.98286	0	0	0	2294	tags=22%, list=11%, signal=24%
VESICLE_MEMBRANE	GO_VESICLE_MEMBRANE		747	0.530561	1.98134	0	0	0	2904	tags=27%, list=14%, signal=30%
T_CELL_DIFFERENTIATION	GO_T_CELL_DIFFERENTIATION		226	0.607815	1.98081	0	0	0	3067	tags=39%, list=15%, signal=46%
JNK_CASCADE	GO_JNK_CASCADE		204	0.511797	1.97985	0	0	0	2900	tags=25%, list=14%, signal=29%
POSITIVE_REGULATION_OF_MAP_KINASE_ACTIVITY	GO_POSITIVE_REGULATION_OF_MAP_KINASE_ACTIVITY		244	0.577422	1.97938	0	0	0	3472	tags=37%, list=17%, signal=44%
PROTEIN_KINASE_B_SIGNALING	GO_PROTEIN_KINASE_B_SIGNALING		238	0.598473	1.97779	0	0	0	3408	tags=38%, list=17%, signal=45%
CELLULAR_RESPONSE_TO_INORGANIC_SUBSTANCE	GO_CELLULAR_RESPONSE_TO_INORGANIC_SUBSTANCE		202	0.512126	1.97764	0	0	0	2523	tags=24%, list=13%, signal=27%
REGULATION_OF_CELL_DEATH	GO_REGULATION_OF_CELL_DEATH		1521	0.514764	1.97575	0	0	0	3153	tags=27%, list=16%, signal=29%
POSITIVE_REGULATION_OF_SECRETION	GO_POSITIVE_REGULATION_OF_SECRETION		396	0.545146	1.97402	0	0	0	2791	tags=27%, list=14%, signal=30%
REGULATION_OF_CELL_POPULATION_PROLIFERATION	GO_REGULATION_OF_CELL_POPULATION_PROLIFERATION		1509	0.554606	1.97367	0	0	0	2538	tags=27%, list=13%, signal=28%
CATION_TRANSMEMBRANE_TRANSPORT	GO_CATION_TRANSMEMBRANE_TRANSPORT		789	0.433217	1.97314	0	0	0	3362	tags=22%, list=17%, signal=25%
HUMORAL_IMMUNE_RESPONSE	GO_HUMORAL_IMMUNE_RESPONSE		229	0.588426	1.97227	0	0	0	2325	tags=28%, list=12%, signal=32%
NEGATIVE_REGULATION_OF_MULTICELLULAR_ORGANISMAL_PROCESS	GO_NEGATIVE_REGULATION_OF_MULTICELLULAR_ORGANISMAL_PROCESS		1125	0.592632	1.97217	0	0	0	2728	tags=29%, list=14%, signal=32%
HEART_PROCESS	GO_HEART_PROCESS		273	0.553692	1.97196	0	0	0	2940	tags=28%, list=15%, signal=33%
GTPASE_ACTIVITY	GO_GTPASE_ACTIVITY		281	0.53682	1.96751	0	0	0	2610	tags=25%, list=13%, signal=28%
CELL_MORPHOGENESIS_INVOLVED_IN_DIFFERENTIATION	GO_CELL_MORPHOGENESIS_INVOLVED_IN_DIFFERENTIATION		710	0.558016	1.96549	0	0	0	3106	tags=29%, list=15%, signal=33%
NERVOUS_SYSTEM_PROCESS	GO_NERVOUS_SYSTEM_PROCESS		1019	0.444339	1.96165	0	0	0	2536	tags=16%, list=13%, signal=17%
POSITIVE_REGULATION_OF_PROTEIN_METABOLIC_PROCESS	GO_POSITIVE_REGULATION_OF_PROTEIN_METABOLIC_PROCESS		1510	0.51423	1.96122	0	0	0	3221	tags=27%, list=16%, signal=30%
POSITIVE_REGULATION_OF_CELL_DEVELOPMENT	GO_POSITIVE_REGULATION_OF_CELL_DEVELOPMENT		510	0.521695	1.96092	0	0	0	3216	tags=28%, list=16%, signal=33%
RESPONSE_TO_VIRUS	GO_RESPONSE_TO_VIRUS		301	0.575538	1.95985	0	0	0	3214	tags=33%, list=16%, signal=39%
REGULATION_OF_MEMBRANE_POTENTIAL	GO_REGULATION_OF_MEMBRANE_POTENTIAL		406	0.427418	1.95869	0	0	0	2986	tags=19%, list=15%, signal=22%
CELLULAR_RESPONSE_TO_DRUG	GO_CELLULAR_RESPONSE_TO_DRUG		336	0.499487	1.95837	0	0	0	3541	tags=33%, list=18%, signal=39%
NEGATIVE_REGULATION_OF_CELL_DEVELOPMENT	GO_NEGATIVE_REGULATION_OF_CELL_DEVELOPMENT		314	0.554065	1.95483	0	0	0	3433	tags=32%, list=17%, signal=38%
TRANSMEMBRANE_RECEPTOR_PROTEIN_TYROSINE_KINASE_SIGNALING_PATHWAY	GO_TRANSMEMBRANE_RECEPTOR_PROTEIN_TYROSINE_KINASE_SIGNALING_PATHWAY		672	0.545743	1.95426	0	0	0	3216	tags=29%, list=16%, signal=33%
DEFENSE_RESPONSE_TO_OTHER_ORGANISM	GO_DEFENSE_RESPONSE_TO_OTHER_ORGANISM		430	0.559944	1.9542	0	0	0	3393	tags=34%, list=17%, signal=40%
POSITIVE_REGULATION_OF_NEURON_PROJECTION_DEVELOPMENT	GO_POSITIVE_REGULATION_OF_NEURON_PROJECTION_DEVELOPMENT		261	0.548385	1.95409	0	0	0	3198	tags=31%, list=16%, signal=37%
CATION_TRANSPORT	GO_CATION_TRANSPORT		1084	0.425728	1.95321	0	0	0	3362	tags=22%, list=17%, signal=25%
NEURON_PROJECTION_GUIDANCE	GO_NEURON_PROJECTION_GUIDANCE		260	0.561176	1.95186	0	0	0	3493	tags=32%, list=17%, signal=38%
HEAD_DEVELOPMENT	GO_HEAD_DEVELOPMENT		738	0.484427	1.95159	0	0	0	2546	tags=20%, list=13%, signal=22%
CELL_SURFACE_RECEPTOR_SIGNALING_PATHWAY_INVOLVED_IN_CELL_CELL_SIGNALING	GO_CELL_SURFACE_RECEPTOR_SIGNALING_PATHWAY_INVOLVED_IN_CELL_CELL_SIGNALING		586	0.516164	1.94905	0	0	0	2555	tags=20%, list=13%, signal=22%
REGULATION_OF_PHOSPHORUS_METABOLIC_PROCESS	GO_REGULATION_OF_PHOSPHORUS_METABOLIC_PROCESS		1564	0.51354	1.94825	0	0	0	3548	tags=30%, list=18%, signal=34%
CENTRAL_NERVOUS_SYSTEM_DEVELOPMENT	GO_CENTRAL_NERVOUS_SYSTEM_DEVELOPMENT		936	0.487701	1.94783	0	0	0	2546	tags=20%, list=13%, signal=22%
REGULATION_OF_SUPRAMOLECULAR_FIBER_ORGANIZATION	GO_REGULATION_OF_SUPRAMOLECULAR_FIBER_ORGANIZATION		326	0.577966	1.94759	0	0	0	3449	tags=34%, list=17%, signal=40%
NEGATIVE_REGULATION_OF_PROTEIN_METABOLIC_PROCESS	GO_NEGATIVE_REGULATION_OF_PROTEIN_METABOLIC_PROCESS		978	0.509791	1.94748	0	0	0	2680	tags=22%, list=13%, signal=24%
CELL_PROJECTION_PART	GO_CELL_PROJECTION_PART		1353	0.413379	1.94722	0	0	0	3207	tags=20%, list=16%, signal=23%
MYELOID_CELL_DIFFERENTIATION	GO_MYELOID_CELL_DIFFERENTIATION		364	0.588352	1.94636	0	0	0	3004	tags=31%, list=15%, signal=36%
RECEPTOR_REGULATOR_ACTIVITY	GO_RECEPTOR_REGULATOR_ACTIVITY		461	0.563163	1.94515	0	0	0	2687	tags=26%, list=13%, signal=29%
ENZYME_LINKED_RECEPTOR_PROTEIN_SIGNALING_PATHWAY	GO_ENZYME_LINKED_RECEPTOR_PROTEIN_SIGNALING_PATHWAY		973	0.554921	1.94478	0	0	0	3216	tags=30%, list=16%, signal=34%
REGULATION_OF_RESPONSE_TO_EXTERNAL_STIMULUS	GO_REGULATION_OF_RESPONSE_TO_EXTERNAL_STIMULUS		724	0.637423	1.94466	0	0	0	3063	tags=36%, list=15%, signal=41%
MUSCLE_ORGAN_DEVELOPMENT	GO_MUSCLE_ORGAN_DEVELOPMENT		372	0.592868	1.94293	0	0	0	3164	tags=33%, list=16%, signal=38%
MUSCLE_SYSTEM_PROCESS	GO_MUSCLE_SYSTEM_PROCESS		427	0.604234	1.94233	0	0	0	3158	tags=34%, list=16%, signal=39%
REGULATION_OF_STRESS_ACTIVATED_PROTEIN_KINASE_SIGNALING_CASCADE	GO_REGULATION_OF_STRESS_ACTIVATED_PROTEIN_KINASE_SIGNALING_CASCADE		217	0.496412	1.94221	0	0	0	3176	tags=28%, list=16%, signal=33%
AXON_PART	GO_AXON_PART		365	0.458478	1.94097	0	0	0	3366	tags=24%, list=17%, signal=28%
NEGATIVE_REGULATION_OF_PEPTIDASE_ACTIVITY	GO_NEGATIVE_REGULATION_OF_PEPTIDASE_ACTIVITY		229	0.604651	1.94041	0	0	0	2455	tags=26%, list=12%, signal=29%
ENDOCYTOSIS	GO_ENDOCYTOSIS		527	0.591019	1.93891	0	0	0	3062	tags=31%, list=15%, signal=36%
REGULATION_OF_EXOCYTOSIS	GO_REGULATION_OF_EXOCYTOSIS		208	0.384777	1.93683	0	0	0	3216	tags=19%, list=16%, signal=23%
REGULATION_OF_HYDROLASE_ACTIVITY	GO_REGULATION_OF_HYDROLASE_ACTIVITY		1175	0.526458	1.93605	0	0	0	3051	tags=27%, list=15%, signal=30%
POSITIVE_REGULATION_OF_CELL_ADHESION	GO_POSITIVE_REGULATION_OF_CELL_ADHESION		386	0.643457	1.9359	0	0	0	3113	tags=43%, list=15%, signal=50%
RESPONSE_TO_INORGANIC_SUBSTANCE	GO_RESPONSE_TO_INORGANIC_SUBSTANCE		524	0.512811	1.93521	0	0	0	2714	tags=25%, list=13%, signal=29%
CELL_ADHESION_MOLECULE_BINDING	GO_CELL_ADHESION_MOLECULE_BINDING		458	0.568666	1.93385	0	0	0	2393	tags=23%, list=12%, signal=26%
REGULATION_OF_NEUROTRANSMITTER_LEVELS	GO_REGULATION_OF_NEUROTRANSMITTER_LEVELS		313	0.467466	1.93166	0	0	0	3397	tags=25%, list=17%, signal=30%
ACTIN_BINDING	GO_ACTIN_BINDING		406	0.549895	1.93036	0	0	0	3224	tags=32%, list=16%, signal=37%
WOUND_HEALING	GO_WOUND_HEALING		514	0.598919	1.92894	0	0	0	2977	tags=34%, list=15%, signal=39%
LEUKOCYTE_MEDIATED_IMMUNITY	GO_LEUKOCYTE_MEDIATED_IMMUNITY		740	0.592561	1.9289	0	0	0	3481	tags=37%, list=17%, signal=43%
MUSCLE_TISSUE_DEVELOPMENT	GO_MUSCLE_TISSUE_DEVELOPMENT		373	0.586002	1.92727	0	0	0	3164	tags=32%, list=16%, signal=38%
REGULATION_OF_NEURON_DIFFERENTIATION	GO_REGULATION_OF_NEURON_DIFFERENTIATION		619	0.52029	1.92665	0	0	0	3231	tags=28%, list=16%, signal=32%
REGULATION_OF_PROTEIN_LOCALIZATION	GO_REGULATION_OF_PROTEIN_LOCALIZATION		939	0.477424	1.92474	0	0	0	3219	tags=27%, list=16%, signal=30%
REGULATION_OF_MAPK_CASCADE	GO_REGULATION_OF_MAPK_CASCADE		686	0.567798	1.9242	0	0	0	3179	tags=32%, list=16%, signal=37%
SYNAPSE	GO_SYNAPSE		1117	0.4447	1.92313	0	0	0	3543	tags=23%, list=18%, signal=26%
REGULATION_OF_CATION_TRANSMEMBRANE_TRANSPORT	GO_REGULATION_OF_CATION_TRANSMEMBRANE_TRANSPORT		312	0.538853	1.9217	0	0	0	3561	tags=32%, list=18%, signal=38%
REGULATION_OF_CELL_MORPHOGENESIS_INVOLVED_IN_DIFFERENTIATION	GO_REGULATION_OF_CELL_MORPHOGENESIS_INVOLVED_IN_DIFFERENTIATION		291	0.529629	1.92133	0	0	0	2965	tags=26%, list=15%, signal=31%
NEGATIVE_REGULATION_OF_CELL_POPULATION_PROLIFERATION	GO_NEGATIVE_REGULATION_OF_CELL_POPULATION_PROLIFERATION		650	0.574702	1.92116	0	0	0	2844	tags=30%, list=14%, signal=34%
POSITIVE_REGULATION_OF_CELL_POPULATION_PROLIFERATION	GO_POSITIVE_REGULATION_OF_CELL_POPULATION_PROLIFERATION		869	0.55197	1.92095	0	0	0	2801	tags=29%, list=14%, signal=32%
VACUOLAR_PART	GO_VACUOLAR_PART		524	0.527892	1.92084	0	0	0	3792	tags=34%, list=19%, signal=41%
EARLY_ENDOSOME	GO_EARLY_ENDOSOME		327	0.49367	1.91922	0	0	0	3103	tags=27%, list=15%, signal=31%
RESPONSE_TO_ENDOGENOUS_STIMULUS	GO_RESPONSE_TO_ENDOGENOUS_STIMULUS		1541	0.517892	1.91922	0	0	0	3147	tags=27%, list=16%, signal=30%
ACTIN_FILAMENT_ORGANIZATION	GO_ACTIN_FILAMENT_ORGANIZATION		379	0.550676	1.91657	0	0	0	2974	tags=30%, list=15%, signal=34%
REGULATION_OF_VESICLE_MEDIATED_TRANSPORT	GO_REGULATION_OF_VESICLE_MEDIATED_TRANSPORT		489	0.540993	1.91508	0	0	0	3405	tags=28%, list=17%, signal=33%
NEURON_PART	GO_NEURON_PART		1619	0.423291	1.91484	0	0	0	3543	tags=22%, list=18%, signal=25%
NEGATIVE_REGULATION_OF_NERVOUS_SYSTEM_DEVELOPMENT	GO_NEGATIVE_REGULATION_OF_NERVOUS_SYSTEM_DEVELOPMENT		293	0.522113	1.91468	0	0	0	3370	tags=28%, list=17%, signal=34%
CELL_CELL_ADHESION	GO_CELL_CELL_ADHESION		771	0.602552	1.91332	0	0	0	3091	tags=36%, list=15%, signal=41%
POSITIVE_REGULATION_OF_ESTABLISHMENT_OF_PROTEIN_LOCALIZATION	GO_POSITIVE_REGULATION_OF_ESTABLISHMENT_OF_PROTEIN_LOCALIZATION		416	0.498442	1.91327	0	0	0	2791	tags=25%, list=14%, signal=28%
RESPONSE_TO_GROWTH_FACTOR	GO_RESPONSE_TO_GROWTH_FACTOR		668	0.584958	1.91211	0	0	0	2523	tags=27%, list=13%, signal=30%
REGULATION_OF_CELL_PROJECTION_ORGANIZATION	GO_REGULATION_OF_CELL_PROJECTION_ORGANIZATION		639	0.513763	1.91188	0	0	0	2988	tags=26%, list=15%, signal=30%
ANTIGEN_PROCESSING_AND_PRESENTATION	GO_ANTIGEN_PROCESSING_AND_PRESENTATION		205	0.608558	1.91034	0	0	0	3180	tags=36%, list=16%, signal=42%
RESPONSE_TO_ACID_CHEMICAL	GO_RESPONSE_TO_ACID_CHEMICAL		323	0.561407	1.91004	0	0	0	2691	tags=28%, list=13%, signal=31%
CELL_MORPHOGENESIS_INVOLVED_IN_NEURON_DIFFERENTIATION	GO_CELL_MORPHOGENESIS_INVOLVED_IN_NEURON_DIFFERENTIATION		560	0.522733	1.90955	0	0	0	3493	tags=30%, list=17%, signal=35%
REGULATION_OF_BODY_FLUID_LEVELS	GO_REGULATION_OF_BODY_FLUID_LEVELS		467	0.524863	1.90871	0	0	0	2749	tags=26%, list=14%, signal=29%
REGULATION_OF_INTRACELLULAR_SIGNAL_TRANSDUCTION	GO_REGULATION_OF_INTRACELLULAR_SIGNAL_TRANSDUCTION		1702	0.518462	1.90656	0	0	0	3216	tags=29%, list=16%, signal=31%
MYELOID_LEUKOCYTE_ACTIVATION	GO_MYELOID_LEUKOCYTE_ACTIVATION		607	0.611401	1.90614	0	0	0	3481	tags=38%, list=17%, signal=45%
REGULATION_OF_SYNAPSE_STRUCTURE_OR_ACTIVITY	GO_REGULATION_OF_SYNAPSE_STRUCTURE_OR_ACTIVITY		218	0.446054	1.90493	0	0	0	2528	tags=20%, list=13%, signal=22%
REGULATION_OF_CELL_ADHESION	GO_REGULATION_OF_CELL_ADHESION		644	0.642511	1.90233	0	0	0	3087	tags=41%, list=15%, signal=47%
RESPONSE_TO_ALCOHOL	GO_RESPONSE_TO_ALCOHOL		223	0.53129	1.90046	0	0	0	2637	tags=25%, list=13%, signal=29%
REGULATION_OF_RESPONSE_TO_STRESS	GO_REGULATION_OF_RESPONSE_TO_STRESS		1371	0.52292	1.90028	0	0	0	3077	tags=26%, list=15%, signal=29%
INORGANIC_ION_TRANSMEMBRANE_TRANSPORT	GO_INORGANIC_ION_TRANSMEMBRANE_TRANSPORT		776	0.420361	1.89784	0	0	0	3362	tags=22%, list=17%, signal=25%
ENDOSOME	GO_ENDOSOME		848	0.47338	1.89761	0	0	0	3791	tags=31%, list=19%, signal=36%
CELL_PROJECTION_ORGANIZATION	GO_CELL_PROJECTION_ORGANIZATION		1444	0.479137	1.89687	0	0	0	3202	tags=25%, list=16%, signal=27%
RESPONSE_TO_WOUNDING	GO_RESPONSE_TO_WOUNDING		625	0.599618	1.89668	0	0	0	2977	tags=35%, list=15%, signal=39%
CELL_ACTIVATION_INVOLVED_IN_IMMUNE_RESPONSE	GO_CELL_ACTIVATION_INVOLVED_IN_IMMUNE_RESPONSE		671	0.582519	1.89491	0	0	0	3481	tags=36%, list=17%, signal=42%
NEGATIVE_REGULATION_OF_CELL_MOTILITY	GO_NEGATIVE_REGULATION_OF_CELL_MOTILITY		264	0.63995	1.89461	0	0	0	2844	tags=39%, list=14%, signal=44%
CELLULAR_RESPONSE_TO_ORGANIC_CYCLIC_COMPOUND	GO_CELLULAR_RESPONSE_TO_ORGANIC_CYCLIC_COMPOUND		511	0.505901	1.89387	0	0	0	2561	tags=23%, list=13%, signal=26%
MOLECULAR_FUNCTION_REGULATOR	GO_MOLECULAR_FUNCTION_REGULATOR		1643	0.48892	1.89328	0	0	0	2943	tags=23%, list=15%, signal=25%
HOMEOSTATIC_PROCESS	GO_HOMEOSTATIC_PROCESS		1786	0.451587	1.89217	0	0	0	2844	tags=22%, list=14%, signal=23%
POSITIVE_REGULATION_OF_PROTEIN_SERINE_THREONINE_KINASE_ACTIVITY	GO_POSITIVE_REGULATION_OF_PROTEIN_SERINE_THREONINE_KINASE_ACTIVITY		314	0.54135	1.89183	0	0	0	3542	tags=33%, list=18%, signal=40%
SUPRAMOLECULAR_COMPLEX	GO_SUPRAMOLECULAR_COMPLEX		839	0.494226	1.88993	0	0	0	3196	tags=24%, list=16%, signal=27%
ANATOMICAL_STRUCTURE_FORMATION_INVOLVED_IN_MORPHOGENESIS	GO_ANATOMICAL_STRUCTURE_FORMATION_INVOLVED_IN_MORPHOGENESIS		1031	0.614393	1.88783	0	0	0	3007	tags=35%, list=15%, signal=39%
CELL_SUBSTRATE_ADHESION	GO_CELL_SUBSTRATE_ADHESION		324	0.683464	1.88772	0	0	0	2235	tags=36%, list=11%, signal=40%
ACTIVATION_OF_INNATE_IMMUNE_RESPONSE	GO_ACTIVATION_OF_INNATE_IMMUNE_RESPONSE		295	0.555576	1.8864	0	0	0	3062	tags=25%, list=15%, signal=30%
MUSCLE_CELL_DIFFERENTIATION	GO_MUSCLE_CELL_DIFFERENTIATION		328	0.580854	1.88597	0	0	0	2727	tags=29%, list=14%, signal=33%
REGULATION_OF_ANIMAL_ORGAN_MORPHOGENESIS	GO_REGULATION_OF_ANIMAL_ORGAN_MORPHOGENESIS		245	0.597962	1.88565	0	0	0	2294	tags=25%, list=11%, signal=28%
MESENCHYMAL_CELL_DIFFERENTIATION	GO_MESENCHYMAL_CELL_DIFFERENTIATION		207	0.616084	1.88515	0	0	0	3007	tags=36%, list=15%, signal=42%
DEVELOPMENTAL_GROWTH_INVOLVED_IN_MORPHOGENESIS	GO_DEVELOPMENTAL_GROWTH_INVOLVED_IN_MORPHOGENESIS		221	0.585869	1.88505	0	0	0	3001	tags=29%, list=15%, signal=34%
REGULATION_OF_CYTOSKELETON_ORGANIZATION	GO_REGULATION_OF_CYTOSKELETON_ORGANIZATION		498	0.526251	1.88366	0	0	0	3215	tags=30%, list=16%, signal=34%
POSITIVE_REGULATION_OF_CELL_PROJECTION_ORGANIZATION	GO_POSITIVE_REGULATION_OF_CELL_PROJECTION_ORGANIZATION		359	0.524388	1.88345	0	0	0	3339	tags=31%, list=17%, signal=36%
TRANSMEMBRANE_SIGNALING_RECEPTOR_ACTIVITY	GO_TRANSMEMBRANE_SIGNALING_RECEPTOR_ACTIVITY		870	0.531643	1.88193	0	0	0	2986	tags=24%, list=15%, signal=27%
CARDIAC_MUSCLE_TISSUE_DEVELOPMENT	GO_CARDIAC_MUSCLE_TISSUE_DEVELOPMENT		202	0.588639	1.88031	0	0	0	3155	tags=34%, list=16%, signal=40%
CELL_PART_MORPHOGENESIS	GO_CELL_PART_MORPHOGENESIS		650	0.508502	1.87907	0	0	0	3106	tags=26%, list=15%, signal=30%
REGULATION_OF_DNA_BINDING_TRANSCRIPTION_FACTOR_ACTIVITY	GO_REGULATION_OF_DNA_BINDING_TRANSCRIPTION_FACTOR_ACTIVITY		401	0.530841	1.87773	0	0	0	3236	tags=29%, list=16%, signal=33%
UROGENITAL_SYSTEM_DEVELOPMENT	GO_UROGENITAL_SYSTEM_DEVELOPMENT		326	0.56978	1.87531	0	0	0	2546	tags=30%, list=13%, signal=34%
NEGATIVE_REGULATION_OF_DEVELOPMENTAL_PROCESS	GO_NEGATIVE_REGULATION_OF_DEVELOPMENTAL_PROCESS		873	0.569726	1.87508	0	0	0	3007	tags=30%, list=15%, signal=34%
ENDOPLASMIC_RETICULUM_LUMEN	GO_ENDOPLASMIC_RETICULUM_LUMEN		297	0.68589	1.87415	0	0	0	2360	tags=33%, list=12%, signal=37%
NEGATIVE_REGULATION_OF_INTRACELLULAR_SIGNAL_TRANSDUCTION	GO_NEGATIVE_REGULATION_OF_INTRACELLULAR_SIGNAL_TRANSDUCTION		473	0.526796	1.87171	0	0	0	3362	tags=32%, list=17%, signal=37%
AXON	GO_AXON		580	0.466858	1.87106	0	0	0	2688	tags=19%, list=13%, signal=21%
CELL_MATRIX_ADHESION	GO_CELL_MATRIX_ADHESION		208	0.686008	1.87061	0	0	0	2235	tags=36%, list=11%, signal=40%
NEGATIVE_REGULATION_OF_LOCOMOTION	GO_NEGATIVE_REGULATION_OF_LOCOMOTION		307	0.626302	1.87041	0	0	0	2844	tags=36%, list=14%, signal=41%
RESPONSE_TO_ANTIBIOTIC	GO_RESPONSE_TO_ANTIBIOTIC		305	0.500165	1.86912	0	0	0	2643	tags=24%, list=13%, signal=27%
RHYTHMIC_PROCESS	GO_RHYTHMIC_PROCESS		269	0.48419	1.86855	0	0	0	2717	tags=23%, list=13%, signal=26%
REGULATION_OF_PEPTIDASE_ACTIVITY	GO_REGULATION_OF_PEPTIDASE_ACTIVITY		399	0.560525	1.86738	0	0	0	2455	tags=24%, list=12%, signal=26%
SECRETORY_VESICLE	GO_SECRETORY_VESICLE		932	0.539146	1.8667	0	0	0	3482	tags=31%, list=17%, signal=36%
RESPONSE_TO_METAL_ION	GO_RESPONSE_TO_METAL_ION		349	0.507047	1.86523	0	0	0	2713	tags=25%, list=13%, signal=28%
CELL_GROWTH	GO_CELL_GROWTH		444	0.545092	1.86458	0	0	0	3531	tags=32%, list=18%, signal=38%
PROTEIN_PHOSPHORYLATION	GO_PROTEIN_PHOSPHORYLATION		1821	0.502497	1.86362	0	0	0	3548	tags=29%, list=18%, signal=32%
SMALL_GTPASE_MEDIATED_SIGNAL_TRANSDUCTION	GO_SMALL_GTPASE_MEDIATED_SIGNAL_TRANSDUCTION		529	0.503057	1.86268	0	0	0	3237	tags=31%, list=16%, signal=36%
APOPTOTIC_PROCESS	GO_APOPTOTIC_PROCESS		1773	0.488984	1.85957	0	0	0	3143	tags=25%, list=16%, signal=28%
NEGATIVE_REGULATION_OF_NEURON_DIFFERENTIATION	GO_NEGATIVE_REGULATION_OF_NEURON_DIFFERENTIATION		214	0.534064	1.8595	0	0	0	3337	tags=28%, list=17%, signal=33%
POSITIVE_REGULATION_OF_LOCOMOTION	GO_POSITIVE_REGULATION_OF_LOCOMOTION		514	0.663906	1.85892	0	0	0	2391	tags=36%, list=12%, signal=39%
ACTIN_CYTOSKELETON	GO_ACTIN_CYTOSKELETON		470	0.542082	1.85756	0	0	0	3316	tags=33%, list=16%, signal=38%
REGULATION_OF_PROTEIN_MODIFICATION_PROCESS	GO_REGULATION_OF_PROTEIN_MODIFICATION_PROCESS		1692	0.501523	1.8561	0	0	0	3548	tags=29%, list=18%, signal=32%
NEGATIVE_REGULATION_OF_SECRETION	GO_NEGATIVE_REGULATION_OF_SECRETION		214	0.534576	1.85358	0	0	0	2763	tags=30%, list=14%, signal=35%
G_PROTEIN_COUPLED_RECEPTOR_BINDING	GO_G_PROTEIN_COUPLED_RECEPTOR_BINDING		249	0.598941	1.85146	0	0	0	2248	tags=28%, list=11%, signal=31%
DEVELOPMENTAL_GROWTH	GO_DEVELOPMENTAL_GROWTH		617	0.545991	1.85042	0	0	0	3006	tags=28%, list=15%, signal=32%
NEGATIVE_REGULATION_OF_PROTEOLYSIS	GO_NEGATIVE_REGULATION_OF_PROTEOLYSIS		310	0.558059	1.8502	0	0	0	2455	tags=22%, list=12%, signal=25%
REGULATION_OF_CELLULAR_LOCALIZATION	GO_REGULATION_OF_CELLULAR_LOCALIZATION		851	0.46127	1.85004	0	0	0	3475	tags=27%, list=17%, signal=31%
POSITIVE_REGULATION_OF_HYDROLASE_ACTIVITY	GO_POSITIVE_REGULATION_OF_HYDROLASE_ACTIVITY		697	0.512411	1.84845	0	0	0	3051	tags=27%, list=15%, signal=31%
NEGATIVE_REGULATION_OF_SIGNALING	GO_NEGATIVE_REGULATION_OF_SIGNALING		1268	0.542227	1.84774	0	0	0	3238	tags=29%, list=16%, signal=33%
CELL_CELL_SIGNALING_BY_WNT	GO_CELL_CELL_SIGNALING_BY_WNT		489	0.531897	1.84761	0	0	0	2555	tags=21%, list=13%, signal=23%
BEHAVIOR	GO_BEHAVIOR		570	0.465508	1.84712	0	0	0	2688	tags=21%, list=13%, signal=24%
CARBOHYDRATE_BINDING	GO_CARBOHYDRATE_BINDING		234	0.55234	1.84311	0	0	0	2262	tags=26%, list=11%, signal=29%
RESPONSE_TO_ABIOTIC_STIMULUS	GO_RESPONSE_TO_ABIOTIC_STIMULUS		1156	0.429881	1.84208	0	0	0	3137	tags=21%, list=16%, signal=24%
RESPONSE_TO_HORMONE	GO_RESPONSE_TO_HORMONE		930	0.472934	1.84179	0	0	0	3143	tags=25%, list=16%, signal=28%
NEGATIVE_REGULATION_OF_PHOSPHORUS_METABOLIC_PROCESS	GO_NEGATIVE_REGULATION_OF_PHOSPHORUS_METABOLIC_PROCESS		502	0.519507	1.84162	0	0	0	2974	tags=27%, list=15%, signal=31%
PLASMA_MEMBRANE_REGION	GO_PLASMA_MEMBRANE_REGION		1142	0.42273	1.84149	0	0	0	2247	tags=17%, list=11%, signal=18%
ENZYME_REGULATOR_ACTIVITY	GO_ENZYME_REGULATOR_ACTIVITY		944	0.471398	1.83858	0	0	0	2939	tags=22%, list=15%, signal=24%
BLOOD_VESSEL_MORPHOGENESIS	GO_BLOOD_VESSEL_MORPHOGENESIS		559	0.672924	1.83712	0	0	0	2439	tags=38%, list=12%, signal=42%
NEGATIVE_REGULATION_OF_GROWTH	GO_NEGATIVE_REGULATION_OF_GROWTH		247	0.597454	1.83333	0	0	0	3542	tags=38%, list=18%, signal=46%
CALCIUM_ION_BINDING	GO_CALCIUM_ION_BINDING		641	0.54707	1.83241	0	0	0	2646	tags=26%, list=13%, signal=29%
DEFENSE_RESPONSE_TO_BACTERIUM	GO_DEFENSE_RESPONSE_TO_BACTERIUM		206	0.511373	1.83194	0	0	0	3393	tags=32%, list=17%, signal=38%
CELL_PROJECTION_MEMBRANE	GO_CELL_PROJECTION_MEMBRANE		322	0.438237	1.8317	0	0	0	2090	tags=17%, list=10%, signal=19%
STRUCTURAL_MOLECULE_ACTIVITY	GO_STRUCTURAL_MOLECULE_ACTIVITY		718	0.60892	1.83122	0	0	0	1904	tags=20%, list=9%, signal=22%
RAS_PROTEIN_SIGNAL_TRANSDUCTION	GO_RAS_PROTEIN_SIGNAL_TRANSDUCTION		417	0.505888	1.83106	0	0	0	3530	tags=34%, list=17%, signal=40%
IMMUNE_SYSTEM_DEVELOPMENT	GO_IMMUNE_SYSTEM_DEVELOPMENT		904	0.5533	1.83081	0	0	0	3067	tags=29%, list=15%, signal=33%
NEGATIVE_REGULATION_OF_PHOSPHORYLATION	GO_NEGATIVE_REGULATION_OF_PHOSPHORYLATION		402	0.541187	1.8302	0	0	0	2968	tags=28%, list=15%, signal=32%
POSITIVE_REGULATION_OF_KINASE_ACTIVITY	GO_POSITIVE_REGULATION_OF_KINASE_ACTIVITY		542	0.507327	1.82988	0	0	0	3542	tags=32%, list=18%, signal=37%
SECRETORY_GRANULE	GO_SECRETORY_GRANULE		789	0.559427	1.82931	0	0	0	3482	tags=33%, list=17%, signal=38%
CYTOSKELETAL_PROTEIN_BINDING	GO_CYTOSKELETAL_PROTEIN_BINDING		919	0.476732	1.82868	0	0	0	3240	tags=27%, list=16%, signal=30%
CYTOPLASMIC_REGION	GO_CYTOPLASMIC_REGION		460	0.425869	1.82816	0	0	0	2917	tags=20%, list=14%, signal=23%
POSITIVE_REGULATION_OF_GTPASE_ACTIVITY	GO_POSITIVE_REGULATION_OF_GTPASE_ACTIVITY		360	0.513987	1.8267	0	0	0	2874	tags=28%, list=14%, signal=32%
CELLULAR_RESPONSE_TO_ABIOTIC_STIMULUS	GO_CELLULAR_RESPONSE_TO_ABIOTIC_STIMULUS		304	0.456769	1.82509	0	0	0	3531	tags=25%, list=18%, signal=30%
ENDOSOMAL_PART	GO_ENDOSOMAL_PART		488	0.475098	1.82197	0	0	0	4157	tags=33%, list=21%, signal=41%
ION_TRANSMEMBRANE_TRANSPORT	GO_ION_TRANSMEMBRANE_TRANSPORT		1061	0.388678	1.81972	0	0	0	3216	tags=20%, list=16%, signal=22%
GUANYL_NUCLEOTIDE_BINDING	GO_GUANYL_NUCLEOTIDE_BINDING		342	0.482101	1.81923	0	0	0	2945	tags=24%, list=15%, signal=28%
NEGATIVE_REGULATION_OF_CATALYTIC_ACTIVITY	GO_NEGATIVE_REGULATION_OF_CATALYTIC_ACTIVITY		719	0.527775	1.8178	0	0	0	2909	tags=25%, list=14%, signal=29%
REGULATION_OF_ESTABLISHMENT_OF_PROTEIN_LOCALIZATION	GO_REGULATION_OF_ESTABLISHMENT_OF_PROTEIN_LOCALIZATION		690	0.486368	1.81689	0	0	0	3212	tags=27%, list=16%, signal=31%
REGULATION_OF_MAP_KINASE_ACTIVITY	GO_REGULATION_OF_MAP_KINASE_ACTIVITY		318	0.566582	1.81637	0	0	0	3544	tags=36%, list=18%, signal=44%
GLYCOSAMINOGLYCAN_BINDING	GO_GLYCOSAMINOGLYCAN_BINDING		211	0.717376	1.81623	0	0	0	1924	tags=40%, list=10%, signal=44%
CELL_FATE_COMMITMENT	GO_CELL_FATE_COMMITMENT		244	0.491515	1.81593	0	0	0	2707	tags=22%, list=13%, signal=25%
POSITIVE_REGULATION_OF_ION_TRANSPORT	GO_POSITIVE_REGULATION_OF_ION_TRANSPORT		257	0.49228	1.81545	0	0	0	3418	tags=30%, list=17%, signal=36%
REGULATION_OF_GTPASE_ACTIVITY	GO_REGULATION_OF_GTPASE_ACTIVITY		429	0.524532	1.81518	0	0	0	2918	tags=30%, list=14%, signal=34%
PROTEIN_HETERODIMERIZATION_ACTIVITY	GO_PROTEIN_HETERODIMERIZATION_ACTIVITY		406	0.448041	1.81317	0	0	0	3145	tags=23%, list=16%, signal=27%
EXTRACELLULAR_MATRIX	GO_EXTRACELLULAR_MATRIX		500	0.769994	1.81268	0	0	0	1952	tags=41%, list=10%, signal=45%
LOCOMOTION	GO_LOCOMOTION		1688	0.602621	1.81222	0	0	0	3013	tags=33%, list=15%, signal=35%
RECEPTOR_MEDIATED_ENDOCYTOSIS	GO_RECEPTOR_MEDIATED_ENDOCYTOSIS		285	0.629598	1.81129	0	0	0	2383	tags=27%, list=12%, signal=30%
RENAL_SYSTEM_DEVELOPMENT	GO_RENAL_SYSTEM_DEVELOPMENT		290	0.578142	1.81051	0	0	0	2546	tags=30%, list=13%, signal=34%
DISTAL_AXON	GO_DISTAL_AXON		274	0.456717	1.81007	0	0	0	3366	tags=23%, list=17%, signal=28%
RESPONSE_TO_STEROID_HORMONE	GO_RESPONSE_TO_STEROID_HORMONE		373	0.513594	1.81005	0	0	0	2542	tags=24%, list=13%, signal=27%
REGULATION_OF_PROTEIN_POLYMERIZATION	GO_REGULATION_OF_PROTEIN_POLYMERIZATION		201	0.481149	1.80899	0	0	0	3449	tags=28%, list=17%, signal=33%
RESPONSE_TO_DRUG	GO_RESPONSE_TO_DRUG		953	0.433746	1.80895	0	0	0	2786	tags=21%, list=14%, signal=24%
SENSORY_SYSTEM_DEVELOPMENT	GO_SENSORY_SYSTEM_DEVELOPMENT		355	0.548984	1.80834	0	0	0	2689	tags=24%, list=13%, signal=27%
CYTOKINE_RECEPTOR_BINDING	GO_CYTOKINE_RECEPTOR_BINDING		253	0.54055	1.80718	0	0	0	2231	tags=24%, list=11%, signal=26%
STRESS_ACTIVATED_PROTEIN_KINASE_SIGNALING_CASCADE	GO_STRESS_ACTIVATED_PROTEIN_KINASE_SIGNALING_CASCADE		289	0.463379	1.80687	0	0	0	3176	tags=26%, list=16%, signal=30%
REGULATION_OF_PROTEIN_SERINE_THREONINE_KINASE_ACTIVITY	GO_REGULATION_OF_PROTEIN_SERINE_THREONINE_KINASE_ACTIVITY		475	0.513974	1.80651	0	0	0	3544	tags=32%, list=18%, signal=38%
RESPONSE_TO_OXIDATIVE_STRESS	GO_RESPONSE_TO_OXIDATIVE_STRESS		411	0.500239	1.80583	0	0	0	2714	tags=24%, list=13%, signal=27%
REGULATION_OF_CELLULAR_COMPONENT_BIOGENESIS	GO_REGULATION_OF_CELLULAR_COMPONENT_BIOGENESIS		862	0.482831	1.8052	0	0	0	3452	tags=27%, list=17%, signal=31%
POSITIVE_REGULATION_OF_CELL_DEATH	GO_POSITIVE_REGULATION_OF_CELL_DEATH		647	0.558727	1.80514	0	0	0	3232	tags=31%, list=16%, signal=36%
TISSUE_MORPHOGENESIS	GO_TISSUE_MORPHOGENESIS		635	0.558022	1.80507	0	0	0	3007	tags=29%, list=15%, signal=33%
CELL_JUNCTION_ORGANIZATION	GO_CELL_JUNCTION_ORGANIZATION		282	0.569335	1.80499	0	0	0	2749	tags=30%, list=14%, signal=34%
CARDIOVASCULAR_SYSTEM_DEVELOPMENT	GO_CARDIOVASCULAR_SYSTEM_DEVELOPMENT		671	0.660542	1.8037	0	0	0	2538	tags=38%, list=13%, signal=42%
REGULATION_OF_ACTIN_FILAMENT_ORGANIZATION	GO_REGULATION_OF_ACTIN_FILAMENT_ORGANIZATION		246	0.575092	1.80337	0	0	0	3368	tags=34%, list=17%, signal=40%
STEM_CELL_DIFFERENTIATION	GO_STEM_CELL_DIFFERENTIATION		238	0.528218	1.8029	0	0	0	2775	tags=24%, list=14%, signal=27%
GTPASE_REGULATOR_ACTIVITY	GO_GTPASE_REGULATOR_ACTIVITY		270	0.469153	1.80122	0	0	0	2900	tags=26%, list=14%, signal=29%
MYELOID_LEUKOCYTE_MEDIATED_IMMUNITY	GO_MYELOID_LEUKOCYTE_MEDIATED_IMMUNITY		524	0.579452	1.79654	0	0	0	3481	tags=35%, list=17%, signal=42%
EPITHELIAL_CELL_DEVELOPMENT	GO_EPITHELIAL_CELL_DEVELOPMENT		200	0.478088	1.79623	0	0	0	2890	tags=29%, list=14%, signal=34%
POSITIVE_REGULATION_OF_CATALYTIC_ACTIVITY	GO_POSITIVE_REGULATION_OF_CATALYTIC_ACTIVITY		1309	0.479757	1.79517	0	0	0	3148	tags=26%, list=16%, signal=29%
CYTOPLASMIC_VESICLE_PART	GO_CYTOPLASMIC_VESICLE_PART		1414	0.526821	1.79319	0	0	0	3533	tags=30%, list=18%, signal=34%
POSITIVE_REGULATION_OF_CELLULAR_COMPONENT_ORGANIZATION	GO_POSITIVE_REGULATION_OF_CELLULAR_COMPONENT_ORGANIZATION		1134	0.491679	1.79282	0	0	0	2988	tags=24%, list=15%, signal=27%
MESENCHYME_DEVELOPMENT	GO_MESENCHYME_DEVELOPMENT		258	0.635999	1.79127	0	0	0	3167	tags=38%, list=16%, signal=45%
POSITIVE_REGULATION_OF_MOLECULAR_FUNCTION	GO_POSITIVE_REGULATION_OF_MOLECULAR_FUNCTION		1638	0.481418	1.79056	0	0	0	3148	tags=26%, list=16%, signal=28%
CELL_CELL_ADHESION_VIA_PLASMA_MEMBRANE_ADHESION_MOLECULES	GO_CELL_CELL_ADHESION_VIA_PLASMA_MEMBRANE_ADHESION_MOLECULES		244	0.578591	1.78929	0	0	0	1789	tags=22%, list=9%, signal=24%
BIOLOGICAL_ADHESION	GO_BIOLOGICAL_ADHESION		1322	0.646014	1.78901	0	0	0	3096	tags=38%, list=15%, signal=42%
CELL_CELL_JUNCTION	GO_CELL_CELL_JUNCTION		431	0.491117	1.78844	0	0	0	3112	tags=29%, list=15%, signal=33%
EPITHELIAL_CELL_PROLIFERATION	GO_EPITHELIAL_CELL_PROLIFERATION		362	0.59606	1.7855	0	0	0	2534	tags=32%, list=13%, signal=36%
CELL_MOTILITY	GO_CELL_MOTILITY		1473	0.608493	1.78351	0	0	0	2773	tags=32%, list=14%, signal=35%
POST_TRANSLATIONAL_PROTEIN_MODIFICATION	GO_POST_TRANSLATIONAL_PROTEIN_MODIFICATION		352	0.521197	1.78217	0	0	0	2264	tags=16%, list=11%, signal=18%
RESPONSE_TO_PEPTIDE	GO_RESPONSE_TO_PEPTIDE		478	0.475794	1.78212	0	0	0	3223	tags=29%, list=16%, signal=34%
CYTOKINE_ACTIVITY	GO_CYTOKINE_ACTIVITY		203	0.597774	1.77832	0	0	0	2799	tags=32%, list=14%, signal=37%
REGULATION_OF_MUSCLE_SYSTEM_PROCESS	GO_REGULATION_OF_MUSCLE_SYSTEM_PROCESS		225	0.57455	1.77489	0	0	0	2894	tags=31%, list=14%, signal=35%
FOREBRAIN_DEVELOPMENT	GO_FOREBRAIN_DEVELOPMENT		371	0.46187	1.77415	0	0	0	2719	tags=22%, list=13%, signal=25%
CELLULAR_RESPONSE_TO_OXIDATIVE_STRESS	GO_CELLULAR_RESPONSE_TO_OXIDATIVE_STRESS		274	0.495472	1.77358	0	0	0	2761	tags=22%, list=14%, signal=25%
RESPONSE_TO_REACTIVE_OXYGEN_SPECIES	GO_RESPONSE_TO_REACTIVE_OXYGEN_SPECIES		212	0.505717	1.77058	0	0	0	2714	tags=25%, list=13%, signal=29%
MUSCLE_CONTRACTION	GO_MUSCLE_CONTRACTION		339	0.610751	1.76808	0	0	0	3158	tags=33%, list=16%, signal=39%
REGULATION_OF_SMALL_GTPASE_MEDIATED_SIGNAL_TRANSDUCTION	GO_REGULATION_OF_SMALL_GTPASE_MEDIATED_SIGNAL_TRANSDUCTION		323	0.478495	1.76732	0	0	0	3237	tags=33%, list=16%, signal=38%
NEGATIVE_REGULATION_OF_KINASE_ACTIVITY	GO_NEGATIVE_REGULATION_OF_KINASE_ACTIVITY		225	0.538534	1.76652	0	0	0	2968	tags=28%, list=15%, signal=32%
REGULATION_OF_AUTOPHAGY	GO_REGULATION_OF_AUTOPHAGY		302	0.510395	1.76559	0	0	0	3503	tags=28%, list=17%, signal=34%
REGULATION_OF_CELLULAR_COMPONENT_MOVEMENT	GO_REGULATION_OF_CELLULAR_COMPONENT_MOVEMENT		922	0.62662	1.76392	0	0	0	2988	tags=37%, list=15%, signal=41%
EXOCYTOSIS	GO_EXOCYTOSIS		858	0.556633	1.76234	0	0	0	3481	tags=32%, list=17%, signal=37%
REGULATION_OF_KINASE_ACTIVITY	GO_REGULATION_OF_KINASE_ACTIVITY		808	0.492788	1.76177	0	0	0	3544	tags=30%, list=18%, signal=35%
CELL_JUNCTION_ASSEMBLY	GO_CELL_JUNCTION_ASSEMBLY		233	0.565652	1.76116	0	0	0	2095	tags=26%, list=10%, signal=28%
CELLULAR_RESPONSE_TO_PEPTIDE	GO_CELLULAR_RESPONSE_TO_PEPTIDE		357	0.495623	1.75988	0	0	0	3216	tags=30%, list=16%, signal=35%
CELLULAR_RESPONSE_TO_EXTERNAL_STIMULUS	GO_CELLULAR_RESPONSE_TO_EXTERNAL_STIMULUS		315	0.494097	1.75932	0	0	0	3531	tags=31%, list=18%, signal=37%
NEGATIVE_REGULATION_OF_MOLECULAR_FUNCTION	GO_NEGATIVE_REGULATION_OF_MOLECULAR_FUNCTION		1023	0.515868	1.75877	0	0	0	2909	tags=24%, list=14%, signal=27%
PEPTIDASE_ACTIVITY	GO_PEPTIDASE_ACTIVITY		554	0.434432	1.75853	0	0	0	2369	tags=16%, list=12%, signal=18%
REGULATION_OF_BINDING	GO_REGULATION_OF_BINDING		354	0.501651	1.75801	0	0	0	3495	tags=29%, list=17%, signal=35%
OSSIFICATION	GO_OSSIFICATION		358	0.659831	1.7568	0	0	0	2341	tags=32%, list=12%, signal=36%
NEGATIVE_REGULATION_OF_APOPTOTIC_SIGNALING_PATHWAY	GO_NEGATIVE_REGULATION_OF_APOPTOTIC_SIGNALING_PATHWAY		208	0.501246	1.75631	0	0.000229	0.1	3615	tags=32%, list=18%, signal=38%
CIRCULATORY_SYSTEM_DEVELOPMENT	GO_CIRCULATORY_SYSTEM_DEVELOPMENT		999	0.619842	1.75626	0	0.000228	0.1	2538	tags=32%, list=13%, signal=35%
REGULATION_OF_HEMOPOIESIS	GO_REGULATION_OF_HEMOPOIESIS		420	0.572335	1.75477	0	0.000228	0.1	3067	tags=30%, list=15%, signal=35%
REGULATION_OF_MYELOID_CELL_DIFFERENTIATION	GO_REGULATION_OF_MYELOID_CELL_DIFFERENTIATION		208	0.608117	1.75477	0	0.000227	0.1	2717	tags=29%, list=13%, signal=33%
RESPONSE_TO_TRANSFORMING_GROWTH_FACTOR_BETA	GO_RESPONSE_TO_TRANSFORMING_GROWTH_FACTOR_BETA		233	0.605134	1.75308	0	0.000227	0.1	3176	tags=39%, list=16%, signal=46%
GROWTH	GO_GROWTH		928	0.531011	1.75055	0	0.000226	0.1	3434	tags=31%, list=17%, signal=35%
IDENTICAL_PROTEIN_BINDING	GO_IDENTICAL_PROTEIN_BINDING		1593	0.440609	1.74866	0	0.000225	0.1	3241	tags=24%, list=16%, signal=26%
REGULATION_OF_INTRACELLULAR_TRANSPORT	GO_REGULATION_OF_INTRACELLULAR_TRANSPORT		416	0.470544	1.74836	0	0.000225	0.1	3422	tags=23%, list=17%, signal=27%
REGULATION_OF_PROTEIN_BINDING	GO_REGULATION_OF_PROTEIN_BINDING		207	0.534191	1.74776	0	0.000224	0.1	3542	tags=33%, list=18%, signal=39%
TUBE_DEVELOPMENT	GO_TUBE_DEVELOPMENT		972	0.605896	1.74689	0	0.000224	0.1	2546	tags=31%, list=13%, signal=34%
REGULATION_OF_MULTI_ORGANISM_PROCESS	GO_REGULATION_OF_MULTI_ORGANISM_PROCESS		381	0.492029	1.74529	0	0.000223	0.1	4279	tags=36%, list=21%, signal=44%
REGULATION_OF_TRANSPORTER_ACTIVITY	GO_REGULATION_OF_TRANSPORTER_ACTIVITY		253	0.482669	1.74427	0	0.000223	0.1	2965	tags=25%, list=15%, signal=28%
GLYCOPROTEIN_BIOSYNTHETIC_PROCESS	GO_GLYCOPROTEIN_BIOSYNTHETIC_PROCESS		328	0.443565	1.74414	0	0.000222	0.1	2349	tags=19%, list=12%, signal=21%
COATED_VESICLE	GO_COATED_VESICLE		270	0.433902	1.7434	0	0.000222	0.1	3442	tags=26%, list=17%, signal=30%
EXTRINSIC_APOPTOTIC_SIGNALING_PATHWAY	GO_EXTRINSIC_APOPTOTIC_SIGNALING_PATHWAY		212	0.589292	1.7431	0	0.000221	0.1	3104	tags=33%, list=15%, signal=39%
TUBE_MORPHOGENESIS	GO_TUBE_MORPHOGENESIS		786	0.631996	1.74127	0	0.000221	0.1	2546	tags=34%, list=13%, signal=38%
CYTOSKELETON_ORGANIZATION	GO_CYTOSKELETON_ORGANIZATION		1241	0.470606	1.74083	0	0.00022	0.1	3115	tags=26%, list=15%, signal=29%
CAMERA_TYPE_EYE_DEVELOPMENT	GO_CAMERA_TYPE_EYE_DEVELOPMENT		298	0.532001	1.73931	0	0.00022	0.1	3117	tags=26%, list=15%, signal=31%
SYNAPSE_PART	GO_SYNAPSE_PART		892	0.416994	1.73928	0	0.000219	0.1	3543	tags=22%, list=18%, signal=26%
PROTEIN_HOMOOLIGOMERIZATION	GO_PROTEIN_HOMOOLIGOMERIZATION		320	0.4229	1.7375	0	0.000219	0.1	2963	tags=21%, list=15%, signal=24%
NEGATIVE_REGULATION_OF_HYDROLASE_ACTIVITY	GO_NEGATIVE_REGULATION_OF_HYDROLASE_ACTIVITY		417	0.537597	1.73735	0	0.000218	0.1	2530	tags=23%, list=13%, signal=26%
PEPTIDYL_SERINE_MODIFICATION	GO_PEPTIDYL_SERINE_MODIFICATION		296	0.442578	1.73476	0	0.000218	0.1	3542	tags=26%, list=18%, signal=31%
BONE_DEVELOPMENT	GO_BONE_DEVELOPMENT		203	0.69134	1.73439	0	0.000217	0.1	1754	tags=31%, list=9%, signal=34%
TELENCEPHALON_DEVELOPMENT	GO_TELENCEPHALON_DEVELOPMENT		244	0.456829	1.73349	0	0.000217	0.1	2719	tags=22%, list=13%, signal=25%
REGULATION_OF_WNT_SIGNALING_PATHWAY	GO_REGULATION_OF_WNT_SIGNALING_PATHWAY		333	0.550374	1.73215	0	0.000216	0.1	2525	tags=23%, list=13%, signal=26%
NEURON_TO_NEURON_SYNAPSE	GO_NEURON_TO_NEURON_SYNAPSE		327	0.397593	1.73184	0	0.000216	0.1	3535	tags=20%, list=18%, signal=24%
REGULATION_OF_TRANSMEMBRANE_RECEPTOR_PROTEIN_SERINE_THREONINE_KINASE_SIGNALING_PATHWAY	GO_REGULATION_OF_TRANSMEMBRANE_RECEPTOR_PROTEIN_SERINE_THREONINE_KINASE_SIGNALING_PATHWAY		217	0.63513	1.73115	0	0.000215	0.1	2625	tags=32%, list=13%, signal=36%
SKELETAL_SYSTEM_DEVELOPMENT	GO_SKELETAL_SYSTEM_DEVELOPMENT		498	0.62748	1.72921	0	0.000215	0.1	2341	tags=29%, list=12%, signal=32%
NEGATIVE_REGULATION_OF_PROTEIN_MODIFICATION_PROCESS	GO_NEGATIVE_REGULATION_OF_PROTEIN_MODIFICATION_PROCESS		541	0.508547	1.72713	0	0.000214	0.1	2968	tags=26%, list=15%, signal=29%
ENDOPLASMIC_RETICULUM	GO_ENDOPLASMIC_RETICULUM		1742	0.452705	1.72432	0	0.000214	0.1	3162	tags=23%, list=16%, signal=25%
TRANSMEMBRANE_RECEPTOR_PROTEIN_SERINE_THREONINE_KINASE_SIGNALING_PATHWAY	GO_TRANSMEMBRANE_RECEPTOR_PROTEIN_SERINE_THREONINE_KINASE_SIGNALING_PATHWAY		318	0.597076	1.72403	0	0.000213	0.1	2523	tags=29%, list=13%, signal=33%
POSITIVE_REGULATION_OF_PROTEOLYSIS	GO_POSITIVE_REGULATION_OF_PROTEOLYSIS		327	0.513086	1.72364	0	0.000213	0.1	3051	tags=25%, list=15%, signal=29%
ENZYME_ACTIVATOR_ACTIVITY	GO_ENZYME_ACTIVATOR_ACTIVITY		470	0.466329	1.72332	0	0.000212	0.1	2743	tags=21%, list=14%, signal=24%
DEFENSE_RESPONSE_TO_VIRUS	GO_DEFENSE_RESPONSE_TO_VIRUS		219	0.584534	1.72297	0	0.000212	0.1	3214	tags=35%, list=16%, signal=41%
INTRINSIC_COMPONENT_OF_PLASMA_MEMBRANE	GO_INTRINSIC_COMPONENT_OF_PLASMA_MEMBRANE		1585	0.515448	1.72147	0	0.000211	0.1	2748	tags=23%, list=14%, signal=24%
COLLAGEN_CONTAINING_EXTRACELLULAR_MATRIX	GO_COLLAGEN_CONTAINING_EXTRACELLULAR_MATRIX		392	0.784051	1.72072	0	0.000211	0.1	1952	tags=46%, list=10%, signal=50%
POSITIVE_REGULATION_OF_TRANSFERASE_ACTIVITY	GO_POSITIVE_REGULATION_OF_TRANSFERASE_ACTIVITY		610	0.472341	1.7187	0	0.00021	0.1	3542	tags=29%, list=18%, signal=35%
REGULATION_OF_GROWTH	GO_REGULATION_OF_GROWTH		641	0.519711	1.71847	0	0.00021	0.1	3542	tags=31%, list=18%, signal=37%
ENDOPEPTIDASE_ACTIVITY	GO_ENDOPEPTIDASE_ACTIVITY		368	0.473546	1.71703	0	0.000209	0.1	2111	tags=15%, list=10%, signal=17%
POSITIVE_REGULATION_OF_CYTOSKELETON_ORGANIZATION	GO_POSITIVE_REGULATION_OF_CYTOSKELETON_ORGANIZATION		216	0.528741	1.71338	0	0.000209	0.1	3426	tags=32%, list=17%, signal=38%
NEGATIVE_REGULATION_OF_TRANSFERASE_ACTIVITY	GO_NEGATIVE_REGULATION_OF_TRANSFERASE_ACTIVITY		249	0.516129	1.7104	0	0.000208	0.1	2968	tags=27%, list=15%, signal=31%
CELL_CORTEX	GO_CELL_CORTEX		282	0.469751	1.7094	0	0.000208	0.1	2733	tags=23%, list=14%, signal=26%
VESICLE_LUMEN	GO_VESICLE_LUMEN		319	0.575647	1.70672	0	0.000207	0.1	2415	tags=26%, list=12%, signal=29%
PROTEIN_COMPLEX_OLIGOMERIZATION	GO_PROTEIN_COMPLEX_OLIGOMERIZATION		499	0.427824	1.70656	0	0.000207	0.1	3070	tags=22%, list=15%, signal=25%
PERINUCLEAR_REGION_OF_CYTOPLASM	GO_PERINUCLEAR_REGION_OF_CYTOPLASM		663	0.450861	1.70514	0	0.000206	0.1	3449	tags=26%, list=17%, signal=30%
POSTSYNAPTIC_MEMBRANE	GO_POSTSYNAPTIC_MEMBRANE		310	0.392569	1.70344	0	0.000206	0.1	3535	tags=21%, list=18%, signal=25%
SYNAPTIC_MEMBRANE	GO_SYNAPTIC_MEMBRANE		416	0.380253	1.70338	0	0.000206	0.1	3535	tags=21%, list=18%, signal=25%
DEVELOPMENTAL_MATURATION	GO_DEVELOPMENTAL_MATURATION		264	0.406968	1.70006	0	0.000205	0.1	3434	tags=24%, list=17%, signal=29%
REGULATION_OF_SYMBIOSIS_ENCOMPASSING_MUTUALISM_THROUGH_PARASITISM	GO_REGULATION_OF_SYMBIOSIS_ENCOMPASSING_MUTUALISM_THROUGH_PARASITISM		215	0.494749	1.69956	0	0.000205	0.1	3393	tags=25%, list=17%, signal=30%
CELLULAR_RESPONSE_TO_HORMONE_STIMULUS	GO_CELLULAR_RESPONSE_TO_HORMONE_STIMULUS		656	0.457854	1.69916	0	0.000204	0.1	3239	tags=25%, list=16%, signal=28%
ANIMAL_ORGAN_MORPHOGENESIS	GO_ANIMAL_ORGAN_MORPHOGENESIS		992	0.577514	1.6981	0	0.000204	0.1	2546	tags=26%, list=13%, signal=28%
POSITIVE_REGULATION_OF_CELLULAR_COMPONENT_BIOGENESIS	GO_POSITIVE_REGULATION_OF_CELLULAR_COMPONENT_BIOGENESIS		495	0.476666	1.69789	0	0.000203	0.1	3452	tags=27%, list=17%, signal=31%
REGULATION_OF_PROTEOLYSIS	GO_REGULATION_OF_PROTEOLYSIS		652	0.506124	1.69678	0	0.000203	0.1	2455	tags=20%, list=12%, signal=22%
PROTEIN_DIMERIZATION_ACTIVITY	GO_PROTEIN_DIMERIZATION_ACTIVITY		1165	0.441115	1.69502	0	0.000202	0.1	2943	tags=23%, list=15%, signal=25%
MORPHOGENESIS_OF_AN_EPITHELIUM	GO_MORPHOGENESIS_OF_AN_EPITHELIUM		511	0.536599	1.6946	0	0.000202	0.1	3402	tags=32%, list=17%, signal=37%
RESPONSE_TO_TEMPERATURE_STIMULUS	GO_RESPONSE_TO_TEMPERATURE_STIMULUS		225	0.446069	1.6904	0	0.000202	0.1	2538	tags=18%, list=13%, signal=20%
SKELETAL_SYSTEM_MORPHOGENESIS	GO_SKELETAL_SYSTEM_MORPHOGENESIS		229	0.654685	1.68976	0	0.000201	0.1	2341	tags=31%, list=12%, signal=34%
SENSORY_PERCEPTION_OF_LIGHT_STIMULUS	GO_SENSORY_PERCEPTION_OF_LIGHT_STIMULUS		201	0.408806	1.6892	0	0.000201	0.1	2491	tags=11%, list=12%, signal=12%
ENDOPLASMIC_RETICULUM_PART	GO_ENDOPLASMIC_RETICULUM_PART		1260	0.451127	1.687	0	0.0002	0.1	3132	tags=23%, list=16%, signal=25%
MEMBRANE_ORGANIZATION	GO_MEMBRANE_ORGANIZATION		789	0.421425	1.68599	0	0.0002	0.1	3531	tags=25%, list=18%, signal=30%
NUCLEOSIDE_TRIPHOSPHATASE_REGULATOR_ACTIVITY	GO_NUCLEOSIDE_TRIPHOSPHATASE_REGULATOR_ACTIVITY		309	0.457158	1.68555	0	0.000199	0.1	2900	tags=24%, list=14%, signal=28%
MOLECULAR_ADAPTOR_ACTIVITY	GO_MOLECULAR_ADAPTOR_ACTIVITY		206	0.512007	1.68454	0	0.000199	0.1	3198	tags=28%, list=16%, signal=33%
FAT_CELL_DIFFERENTIATION	GO_FAT_CELL_DIFFERENTIATION		202	0.591662	1.6833	0	0.000199	0.1	3067	tags=33%, list=15%, signal=39%
PROTEIN_POLYMERIZATION	GO_PROTEIN_POLYMERIZATION		260	0.479416	1.6809	0	0.000198	0.1	3596	tags=29%, list=18%, signal=35%
TRANSMEMBRANE_TRANSPORT	GO_TRANSMEMBRANE_TRANSPORT		1476	0.359211	1.67996	0	0.000198	0.1	3186	tags=18%, list=16%, signal=20%
PROTEIN_HOMODIMERIZATION_ACTIVITY	GO_PROTEIN_HOMODIMERIZATION_ACTIVITY		792	0.455695	1.67714	0	0.000197	0.1	2926	tags=24%, list=15%, signal=27%
VACUOLAR_MEMBRANE	GO_VACUOLAR_MEMBRANE		381	0.478755	1.67556	0	0.000197	0.1	4184	tags=35%, list=21%, signal=43%
REGULATION_OF_TRANSFERASE_ACTIVITY	GO_REGULATION_OF_TRANSFERASE_ACTIVITY		897	0.467111	1.67482	0	0.000196	0.1	3544	tags=28%, list=18%, signal=33%
CELLULAR_RESPONSE_TO_STEROID_HORMONE_STIMULUS	GO_CELLULAR_RESPONSE_TO_STEROID_HORMONE_STIMULUS		241	0.46052	1.67351	0	0.000196	0.1	2943	tags=24%, list=15%, signal=27%
PROTEOLYSIS	GO_PROTEOLYSIS		1607	0.420432	1.67296	0	0.000196	0.1	2496	tags=15%, list=12%, signal=16%
SENSORY_ORGAN_MORPHOGENESIS	GO_SENSORY_ORGAN_MORPHOGENESIS		247	0.5064	1.66972	0	0.000195	0.1	2775	tags=22%, list=14%, signal=26%
HEART_MORPHOGENESIS	GO_HEART_MORPHOGENESIS		242	0.582485	1.66967	0	0.000195	0.1	2529	tags=29%, list=13%, signal=33%
EXTRACELLULAR_STRUCTURE_ORGANIZATION	GO_EXTRACELLULAR_STRUCTURE_ORGANIZATION		402	0.752879	1.6696	0	0.000194	0.1	1924	tags=41%, list=10%, signal=44%
ION_TRANSPORT	GO_ION_TRANSPORT		1566	0.380966	1.66871	0	0.000194	0.1	3194	tags=20%, list=16%, signal=22%
REPRODUCTIVE_SYSTEM_DEVELOPMENT	GO_REPRODUCTIVE_SYSTEM_DEVELOPMENT		412	0.509981	1.66638	0	0.000194	0.1	3028	tags=27%, list=15%, signal=31%
POSITIVE_REGULATION_OF_TRANSCRIPTION_BY_RNA_POLYMERASE_II	GO_POSITIVE_REGULATION_OF_TRANSCRIPTION_BY_RNA_POLYMERASE_II		1126	0.440244	1.66623	0	0.000193	0.1	3164	tags=23%, list=16%, signal=25%
REGULATION_OF_RAS_PROTEIN_SIGNAL_TRANSDUCTION	GO_REGULATION_OF_RAS_PROTEIN_SIGNAL_TRANSDUCTION		229	0.487643	1.66531	0	0.000193	0.1	3237	tags=32%, list=16%, signal=38%
DNA_BINDING_TRANSCRIPTION_ACTIVATOR_ACTIVITY	GO_DNA_BINDING_TRANSCRIPTION_ACTIVATOR_ACTIVITY		399	0.457393	1.664	0	0.000192	0.1	2757	tags=21%, list=14%, signal=24%
NEUROTRANSMITTER_TRANSPORT	GO_NEUROTRANSMITTER_TRANSPORT		260	0.34503	1.66227	0	0.000192	0.1	3397	tags=20%, list=17%, signal=23%
EXTRINSIC_COMPONENT_OF_MEMBRANE	GO_EXTRINSIC_COMPONENT_OF_MEMBRANE		276	0.438587	1.66159	0	0.000383	0.1	3610	tags=27%, list=18%, signal=32%
SIGNAL_RELEASE	GO_SIGNAL_RELEASE		449	0.398566	1.66114	0	0.000382	0.1	3274	tags=22%, list=16%, signal=26%
EPITHELIAL_TUBE_MORPHOGENESIS	GO_EPITHELIAL_TUBE_MORPHOGENESIS		305	0.529658	1.65626	0	0.000573	0.1	2988	tags=30%, list=15%, signal=35%
PROTEIN_DOMAIN_SPECIFIC_BINDING	GO_PROTEIN_DOMAIN_SPECIFIC_BINDING		657	0.437558	1.65579	0	0.000571	0.1	3532	tags=26%, list=18%, signal=31%
REPRODUCTION	GO_REPRODUCTION		1340	0.3662	1.65445	0	0.00057	0.1	2547	tags=15%, list=13%, signal=16%
GOLGI_APPARATUS	GO_GOLGI_APPARATUS		1444	0.448197	1.65284	0	0.000569	0.1	3168	tags=24%, list=16%, signal=26%
LIPID_BINDING	GO_LIPID_BINDING		675	0.431579	1.65165	0	0.000568	0.1	3252	tags=25%, list=16%, signal=29%
CATION_CHANNEL_COMPLEX	GO_CATION_CHANNEL_COMPLEX		212	0.424918	1.65097	0	0.000567	0.1	2926	tags=16%, list=15%, signal=19%
ACTIVATION_OF_PROTEIN_KINASE_ACTIVITY	GO_ACTIVATION_OF_PROTEIN_KINASE_ACTIVITY		314	0.499469	1.64971	0	0.000566	0.1	3603	tags=32%, list=18%, signal=38%
PROTEIN_LOCALIZATION_TO_PLASMA_MEMBRANE	GO_PROTEIN_LOCALIZATION_TO_PLASMA_MEMBRANE		247	0.457698	1.64925	0	0.000564	0.1	3374	tags=29%, list=17%, signal=35%
EMBRYO_DEVELOPMENT	GO_EMBRYO_DEVELOPMENT		945	0.491422	1.64859	0	0.000563	0.1	2548	tags=22%, list=13%, signal=24%
DEVELOPMENT_OF_PRIMARY_SEXUAL_CHARACTERISTICS	GO_DEVELOPMENT_OF_PRIMARY_SEXUAL_CHARACTERISTICS		210	0.470178	1.6472	0	0.000562	0.1	3112	tags=25%, list=15%, signal=29%
REGULATION_OF_CELLULAR_PROTEIN_LOCALIZATION	GO_REGULATION_OF_CELLULAR_PROTEIN_LOCALIZATION		499	0.430237	1.64626	0	0.000561	0.1	3449	tags=25%, list=17%, signal=29%
ENZYME_INHIBITOR_ACTIVITY	GO_ENZYME_INHIBITOR_ACTIVITY		339	0.542794	1.64458	0	0.00056	0.1	2404	tags=22%, list=12%, signal=24%
G_PROTEIN_COUPLED_RECEPTOR_ACTIVITY	GO_G_PROTEIN_COUPLED_RECEPTOR_ACTIVITY		483	0.48491	1.64449	0	0.000559	0.1	2248	tags=16%, list=11%, signal=17%
PHOSPHOLIPID_METABOLIC_PROCESS	GO_PHOSPHOLIPID_METABOLIC_PROCESS		244	0.486025	1.64416	0	0.000558	0.1	3087	tags=28%, list=15%, signal=33%
NEGATIVE_REGULATION_OF_CELLULAR_COMPONENT_ORGANIZATION	GO_NEGATIVE_REGULATION_OF_CELLULAR_COMPONENT_ORGANIZATION		643	0.480937	1.64181	0	0.000557	0.1	3382	tags=26%, list=17%, signal=31%
NEGATIVE_REGULATION_OF_TRANSCRIPTION_BY_RNA_POLYMERASE_II	GO_NEGATIVE_REGULATION_OF_TRANSCRIPTION_BY_RNA_POLYMERASE_II		778	0.439405	1.64101	0	0.000556	0.1	3236	tags=23%, list=16%, signal=27%
RESPONSE_TO_OXYGEN_LEVELS	GO_RESPONSE_TO_OXYGEN_LEVELS		371	0.49524	1.63938	0	0.000554	0.1	3120	tags=26%, list=15%, signal=31%
EMBRYONIC_MORPHOGENESIS	GO_EMBRYONIC_MORPHOGENESIS		553	0.53046	1.63506	0	0.000738	0.1	3007	tags=27%, list=15%, signal=31%
TRANSPORTER_COMPLEX	GO_TRANSPORTER_COMPLEX		320	0.371379	1.63354	0	0.000736	0.1	3186	tags=16%, list=16%, signal=19%
SENSORY_ORGAN_DEVELOPMENT	GO_SENSORY_ORGAN_DEVELOPMENT		516	0.507616	1.63178	0	0.000735	0.1	2534	tags=21%, list=13%, signal=23%
TRANSPORT_VESICLE	GO_TRANSPORT_VESICLE		369	0.396147	1.62775	0	0.000733	0.1	3442	tags=25%, list=17%, signal=29%
RESPONSE_TO_TOXIC_SUBSTANCE	GO_RESPONSE_TO_TOXIC_SUBSTANCE		487	0.44739	1.62768	0	0.000732	0.1	3507	tags=29%, list=17%, signal=34%
AGING	GO_AGING		298	0.510393	1.62641	0	0.000731	0.1	2763	tags=24%, list=14%, signal=28%
REGULATION_OF_VASCULATURE_DEVELOPMENT	GO_REGULATION_OF_VASCULATURE_DEVELOPMENT		302	0.681996	1.62555	0	0.000729	0.1	3083	tags=45%, list=15%, signal=52%
REGULATION_OF_CYSTEINE_TYPE_ENDOPEPTIDASE_ACTIVITY	GO_REGULATION_OF_CYSTEINE_TYPE_ENDOPEPTIDASE_ACTIVITY		218	0.496901	1.62236	0	0.00091	0.1	2743	tags=23%, list=14%, signal=27%
EMBRYO_DEVELOPMENT_ENDING_IN_BIRTH_OR_EGG_HATCHING	GO_EMBRYO_DEVELOPMENT_ENDING_IN_BIRTH_OR_EGG_HATCHING		598	0.469844	1.62091	0	0.000908	0.1	2538	tags=22%, list=13%, signal=24%
CONNECTIVE_TISSUE_DEVELOPMENT	GO_CONNECTIVE_TISSUE_DEVELOPMENT		257	0.659464	1.61818	0	0.000906	0.1	2530	tags=36%, list=13%, signal=40%
GOLGI_APPARATUS_PART	GO_GOLGI_APPARATUS_PART		895	0.416502	1.61096	0	0.00118929	0.2	3543	tags=25%, list=18%, signal=29%
MULTICELLULAR_ORGANISM_REPRODUCTION	GO_MULTICELLULAR_ORGANISM_REPRODUCTION		755	0.34692	1.61078	0	0.00118699	0.2	3144	tags=17%, list=16%, signal=19%
RESPONSE_TO_EXTRACELLULAR_STIMULUS	GO_RESPONSE_TO_EXTRACELLULAR_STIMULUS		497	0.409085	1.60623	0	0.0011847	0.2	3055	tags=22%, list=15%, signal=25%
SENSORY_PERCEPTION	GO_SENSORY_PERCEPTION		583	0.406626	1.606	0	0.00118242	0.2	2247	tags=12%, list=11%, signal=13%
CELLULAR_RESPONSE_TO_TOXIC_SUBSTANCE	GO_CELLULAR_RESPONSE_TO_TOXIC_SUBSTANCE		223	0.46738	1.6041	0	0.00118015	0.2	1789	tags=18%, list=9%, signal=19%
HEART_DEVELOPMENT	GO_HEART_DEVELOPMENT		525	0.569827	1.60147	0	0.00117788	0.2	3117	tags=32%, list=15%, signal=37%
REGULATION_OF_APOPTOTIC_SIGNALING_PATHWAY	GO_REGULATION_OF_APOPTOTIC_SIGNALING_PATHWAY		368	0.484479	1.60023	0	0.00143529	0.3	3232	tags=26%, list=16%, signal=31%
REGIONALIZATION	GO_REGIONALIZATION		327	0.44475	1.59903	0	0.00143254	0.3	2757	tags=21%, list=14%, signal=24%
RESPONSE_TO_CARBOHYDRATE	GO_RESPONSE_TO_CARBOHYDRATE		220	0.403394	1.59704	0	0.00142981	0.3	3132	tags=21%, list=16%, signal=25%
PROCESS_UTILIZING_AUTOPHAGIC_MECHANISM	GO_PROCESS_UTILIZING_AUTOPHAGIC_MECHANISM		463	0.468222	1.59611	0	0.00142709	0.3	3863	tags=28%, list=19%, signal=34%
POSITIVE_REGULATION_OF_GENE_EXPRESSION	GO_POSITIVE_REGULATION_OF_GENE_EXPRESSION		1834	0.422535	1.59594	0	0.00142437	0.3	3150	tags=21%, list=16%, signal=23%
POTASSIUM_ION_TRANSPORT	GO_POTASSIUM_ION_TRANSPORT		220	0.453184	1.59407	0	0.00159876	0.3	2507	tags=17%, list=12%, signal=19%
AMEBOIDAL_TYPE_CELL_MIGRATION	GO_AMEBOIDAL_TYPE_CELL_MIGRATION		379	0.620116	1.58875	0	0.0020515	0.4	3433	tags=42%, list=17%, signal=50%
DEVELOPMENTAL_PROCESS_INVOLVED_IN_REPRODUCTION	GO_DEVELOPMENTAL_PROCESS_INVOLVED_IN_REPRODUCTION		624	0.419869	1.5873	0	0.00204762	0.4	3057	tags=21%, list=15%, signal=24%
PROTEIN_LOCALIZATION_TO_MEMBRANE	GO_PROTEIN_LOCALIZATION_TO_MEMBRANE		574	0.402516	1.58566	0	0.00221984	0.4	3374	tags=21%, list=17%, signal=25%
ESTABLISHMENT_OR_MAINTENANCE_OF_CELL_POLARITY	GO_ESTABLISHMENT_OR_MAINTENANCE_OF_CELL_POLARITY		201	0.498464	1.58556	0	0.00221566	0.4	2607	tags=26%, list=13%, signal=30%
CELLULAR_RESPONSE_TO_EXTRACELLULAR_STIMULUS	GO_CELLULAR_RESPONSE_TO_EXTRACELLULAR_STIMULUS		248	0.48493	1.58497	0	0.0022115	0.4	3261	tags=28%, list=16%, signal=33%
POSITIVE_REGULATION_OF_PROTEIN_COMPLEX_ASSEMBLY	GO_POSITIVE_REGULATION_OF_PROTEIN_COMPLEX_ASSEMBLY		236	0.474832	1.58149	0	0.00220735	0.4	3413	tags=26%, list=17%, signal=31%
PROTEIN_LOCALIZATION_TO_CELL_PERIPHERY	GO_PROTEIN_LOCALIZATION_TO_CELL_PERIPHERY		304	0.430102	1.58116	0	0.00220321	0.4	3535	tags=29%, list=18%, signal=34%
DNA_BINDING_TRANSCRIPTION_REPRESSOR_ACTIVITY_RNA_POLYMERASE_II_SPECIFIC	GO_DNA_BINDING_TRANSCRIPTION_REPRESSOR_ACTIVITY_RNA_POLYMERASE_II_SPECIFIC		219	0.435285	1.58025	0	0.0021991	0.4	3107	tags=25%, list=15%, signal=29%
RESPONSE_TO_PEPTIDE_HORMONE	GO_RESPONSE_TO_PEPTIDE_HORMONE		408	0.424076	1.57968	0	0.00219499	0.4	3216	tags=25%, list=16%, signal=30%
MULTI_ORGANISM_REPRODUCTIVE_PROCESS	GO_MULTI_ORGANISM_REPRODUCTIVE_PROCESS		907	0.351485	1.57849	0	0.0023647	0.4	3617	tags=20%, list=18%, signal=23%
CELLULAR_RESPONSE_TO_OXYGEN_LEVELS	GO_CELLULAR_RESPONSE_TO_OXYGEN_LEVELS		217	0.430388	1.57476	0	0.0023603	0.4	2730	tags=19%, list=14%, signal=22%
HORMONE_TRANSPORT	GO_HORMONE_TRANSPORT		312	0.422347	1.57141	0	0.00281125	0.5	3274	tags=25%, list=16%, signal=30%
EMBRYONIC_ORGAN_DEVELOPMENT	GO_EMBRYONIC_ORGAN_DEVELOPMENT		412	0.50362	1.56897	0	0.00325169	0.5	3028	tags=26%, list=15%, signal=30%
PROTEIN_AUTOPHOSPHORYLATION	GO_PROTEIN_AUTOPHOSPHORYLATION		228	0.459486	1.56584	0	0.00351799	0.5	3542	tags=26%, list=18%, signal=31%
POSITIVE_REGULATION_OF_CELLULAR_PROTEIN_LOCALIZATION	GO_POSITIVE_REGULATION_OF_CELLULAR_PROTEIN_LOCALIZATION		307	0.387227	1.56424	0	0.0035115	0.5	3531	tags=24%, list=18%, signal=28%
NEGATIVE_REGULATION_OF_RNA_BIOSYNTHETIC_PROCESS	GO_NEGATIVE_REGULATION_OF_RNA_BIOSYNTHETIC_PROCESS		1132	0.432092	1.56413	0	0.00350503	0.5	3124	tags=21%, list=15%, signal=24%
PHOSPHOLIPID_BINDING	GO_PHOSPHOLIPID_BINDING		400	0.420869	1.56392	0	0.00349859	0.5	3252	tags=24%, list=16%, signal=28%
IN_UTERO_EMBRYONIC_DEVELOPMENT	GO_IN_UTERO_EMBRYONIC_DEVELOPMENT		329	0.444495	1.5638	0	0.00349217	0.5	3028	tags=25%, list=15%, signal=29%
CELLULAR_COMPONENT_DISASSEMBLY	GO_CELLULAR_COMPONENT_DISASSEMBLY		516	0.443379	1.56261	0	0.00348577	0.5	3259	tags=24%, list=16%, signal=28%
REGULATION_OF_EPITHELIAL_CELL_MIGRATION	GO_REGULATION_OF_EPITHELIAL_CELL_MIGRATION		211	0.6472	1.56024	0	0.0034794	0.5	2391	tags=36%, list=12%, signal=40%
TRANSCRIPTION_COREPRESSOR_ACTIVITY	GO_TRANSCRIPTION_COREPRESSOR_ACTIVITY		233	0.474873	1.55899	0	0.00347305	0.5	2900	tags=23%, list=14%, signal=27%
MULTICELLULAR_ORGANISMAL_HOMEOSTASIS	GO_MULTICELLULAR_ORGANISMAL_HOMEOSTASIS		456	0.478568	1.55819	0	0.00346672	0.5	2637	tags=24%, list=13%, signal=27%
LATE_ENDOSOME	GO_LATE_ENDOSOME		232	0.404949	1.55756	0	0.00346042	0.5	4280	tags=32%, list=21%, signal=40%
CELLULAR_RESPONSE_TO_PEPTIDE_HORMONE_STIMULUS	GO_CELLULAR_RESPONSE_TO_PEPTIDE_HORMONE_STIMULUS		301	0.431212	1.5571	0	0.00345414	0.5	3216	tags=26%, list=16%, signal=30%
TISSUE_MIGRATION	GO_TISSUE_MIGRATION		280	0.64645	1.55143	0	0.00378602	0.5	3408	tags=46%, list=17%, signal=54%
APOPTOTIC_SIGNALING_PATHWAY	GO_APOPTOTIC_SIGNALING_PATHWAY		559	0.481648	1.54609	0	0.00422298	0.5	3615	tags=29%, list=18%, signal=34%
REGULATION_OF_HORMONE_SECRETION	GO_REGULATION_OF_HORMONE_SECRETION		259	0.420686	1.54572	0	0.00421536	0.5	3006	tags=23%, list=15%, signal=27%
RESPONSE_TO_NUTRIENT	GO_RESPONSE_TO_NUTRIENT		211	0.502214	1.54526	0	0.00420776	0.5	3055	tags=27%, list=15%, signal=32%
TISSUE_HOMEOSTASIS	GO_TISSUE_HOMEOSTASIS		206	0.495269	1.54441	0	0.00420019	0.5	2520	tags=24%, list=12%, signal=27%
NEGATIVE_REGULATION_OF_BIOSYNTHETIC_PROCESS	GO_NEGATIVE_REGULATION_OF_BIOSYNTHETIC_PROCESS		1415	0.426752	1.53809	0	0.00452775	0.5	3007	tags=20%, list=15%, signal=21%
REGULATION_OF_PROTEIN_COMPLEX_ASSEMBLY	GO_REGULATION_OF_PROTEIN_COMPLEX_ASSEMBLY		407	0.446676	1.53667	0	0.00451964	0.5	3478	tags=25%, list=17%, signal=29%
POSITIVE_REGULATION_OF_RNA_BIOSYNTHETIC_PROCESS	GO_POSITIVE_REGULATION_OF_RNA_BIOSYNTHETIC_PROCESS		1516	0.415892	1.53534	0	0.00484546	0.5	3150	tags=21%, list=16%, signal=23%
INTRACELLULAR_RECEPTOR_SIGNALING_PATHWAY	GO_INTRACELLULAR_RECEPTOR_SIGNALING_PATHWAY		261	0.448852	1.53402	0	0.0048368	0.5	3035	tags=23%, list=15%, signal=27%
EPITHELIUM_DEVELOPMENT	GO_EPITHELIUM_DEVELOPMENT		1149	0.461001	1.5331	0	0.0050993	0.5	2578	tags=21%, list=13%, signal=23%
PROXIMAL_PROMOTER_SEQUENCE_SPECIFIC_DNA_BINDING	GO_PROXIMAL_PROMOTER_SEQUENCE_SPECIFIC_DNA_BINDING		508	0.416131	1.53048	0	0.00590471	0.5	2829	tags=19%, list=14%, signal=22%
SEX_DIFFERENTIATION	GO_SEX_DIFFERENTIATION		254	0.445455	1.52547	0	0.00663227	0.5	2534	tags=20%, list=13%, signal=22%
VIRAL_LIFE_CYCLE	GO_VIRAL_LIFE_CYCLE		306	0.473388	1.52352	0	0.00678598	0.5	3049	tags=22%, list=15%, signal=25%
REGULATION_OF_LIPID_METABOLIC_PROCESS	GO_REGULATION_OF_LIPID_METABOLIC_PROCESS		360	0.462111	1.52238	0	0.00693915	0.5	3200	tags=27%, list=16%, signal=31%
PATTERN_SPECIFICATION_PROCESS	GO_PATTERN_SPECIFICATION_PROCESS		417	0.420476	1.52059	0	0.00716637	0.5	3007	tags=22%, list=15%, signal=25%
INTERSPECIES_INTERACTION_BETWEEN_ORGANISMS	GO_INTERSPECIES_INTERACTION_BETWEEN_ORGANISMS		859	0.418093	1.51979	0	0.0106678	0.6	3001	tags=18%, list=15%, signal=20%
GOLGI_MEMBRANE	GO_GOLGI_MEMBRANE		697	0.383816	1.51774	0	0.0108134	0.6	2925	tags=20%, list=14%, signal=23%
POSITIVE_REGULATION_OF_BIOSYNTHETIC_PROCESS	GO_POSITIVE_REGULATION_OF_BIOSYNTHETIC_PROCESS		1863	0.429737	1.51739	0	0.0107944	0.6	3150	tags=22%, list=16%, signal=23%
TRANS_GOLGI_NETWORK	GO_TRANS_GOLGI_NETWORK		219	0.415754	1.51141	0	0.0114303	0.6	3527	tags=26%, list=17%, signal=31%
EAR_DEVELOPMENT	GO_EAR_DEVELOPMENT		205	0.470149	1.50946	0	0.0114103	0.6	1878	tags=18%, list=9%, signal=19%
PASSIVE_TRANSMEMBRANE_TRANSPORTER_ACTIVITY	GO_PASSIVE_TRANSMEMBRANE_TRANSPORTER_ACTIVITY		424	0.379207	1.50743	0	0.0113904	0.6	3008	tags=16%, list=15%, signal=18%
EMBRYONIC_ORGAN_MORPHOGENESIS	GO_EMBRYONIC_ORGAN_MORPHOGENESIS		277	0.478237	1.49733	0	0.0123477	0.6	2988	tags=24%, list=15%, signal=28%
CATION_CHANNEL_ACTIVITY	GO_CATION_CHANNEL_ACTIVITY		300	0.404806	1.49508	0	0.0124888	0.6	2986	tags=15%, list=15%, signal=18%
MONOVALENT_INORGANIC_CATION_TRANSPORT	GO_MONOVALENT_INORGANIC_CATION_TRANSPORT		483	0.370466	1.49397	0	0.0126294	0.6	3216	tags=18%, list=16%, signal=21%
POSITIVE_REGULATION_OF_PROTEIN_CATABOLIC_PROCESS	GO_POSITIVE_REGULATION_OF_PROTEIN_CATABOLIC_PROCESS		205	0.481886	1.49217	0	0.0128715	0.6	2987	tags=22%, list=15%, signal=26%
GLAND_DEVELOPMENT	GO_GLAND_DEVELOPMENT		419	0.415888	1.48132	0	0.0140546	0.6	2691	tags=21%, list=13%, signal=24%
PROTEIN_MATURATION	GO_PROTEIN_MATURATION		265	0.454521	1.4789	0	0.0144461	0.6	1730	tags=15%, list=9%, signal=16%
EPITHELIAL_CELL_DIFFERENTIATION	GO_EPITHELIAL_CELL_DIFFERENTIATION		654	0.428907	1.47497	0	0.0147436	0.6	2707	tags=21%, list=13%, signal=24%
REGULATION_OF_INTRACELLULAR_PROTEIN_TRANSPORT	GO_REGULATION_OF_INTRACELLULAR_PROTEIN_TRANSPORT		229	0.455344	1.47323	0	0.014879	0.6	3422	tags=24%, list=17%, signal=29%
BASOLATERAL_PLASMA_MEMBRANE	GO_BASOLATERAL_PLASMA_MEMBRANE		209	0.392176	1.47143	0	0.0151747	0.6	2743	tags=21%, list=14%, signal=24%
PEPTIDYL_AMINO_ACID_MODIFICATION	GO_PEPTIDYL_AMINO_ACID_MODIFICATION		1158	0.415294	1.4676	0	0.01579	0.6	3665	tags=24%, list=18%, signal=27%
PRESYNAPSE	GO_PRESYNAPSE		466	0.310106	1.45908	0	0.0180217	0.6	3414	tags=19%, list=17%, signal=22%
ORGANIC_HYDROXY_COMPOUND_TRANSPORT	GO_ORGANIC_HYDROXY_COMPOUND_TRANSPORT		226	0.438904	1.45838	0	0.0179908	0.6	3081	tags=22%, list=15%, signal=26%
SEQUENCE_SPECIFIC_DOUBLE_STRANDED_DNA_BINDING	GO_SEQUENCE_SPECIFIC_DOUBLE_STRANDED_DNA_BINDING		814	0.37014	1.45467	0	0.0181196	0.6	2934	tags=19%, list=15%, signal=21%
DENDRITE_DEVELOPMENT	GO_DENDRITE_DEVELOPMENT		216	0.418658	1.44985	0	0.018885	0.6	3189	tags=24%, list=16%, signal=28%
POLYMERIC_CYTOSKELETAL_FIBER	GO_POLYMERIC_CYTOSKELETAL_FIBER		616	0.37271	1.44973	0	0.0188528	0.6	2760	tags=16%, list=14%, signal=18%
POSITIVE_REGULATION_OF_CATABOLIC_PROCESS	GO_POSITIVE_REGULATION_OF_CATABOLIC_PROCESS		403	0.466156	1.44955	0	0.0188207	0.6	3051	tags=22%, list=15%, signal=25%
POSITIVE_REGULATION_OF_INTRACELLULAR_TRANSPORT	GO_POSITIVE_REGULATION_OF_INTRACELLULAR_TRANSPORT		203	0.414571	1.44755	0	0.0198828	0.6	3422	tags=22%, list=17%, signal=26%
PROTEIN_DEPHOSPHORYLATION	GO_PROTEIN_DEPHOSPHORYLATION		299	0.422198	1.43378	0	0.0230155	0.7	3506	tags=29%, list=17%, signal=35%
NEGATIVE_REGULATION_OF_CATABOLIC_PROCESS	GO_NEGATIVE_REGULATION_OF_CATABOLIC_PROCESS		272	0.381609	1.43199	0	0.0236082	0.7	3531	tags=22%, list=18%, signal=26%
CYTOSOLIC_PART	GO_CYTOSOLIC_PART		213	0.343493	1.43098	0	0.0239549	0.7	3146	tags=14%, list=16%, signal=17%
REGULATORY_REGION_NUCLEIC_ACID_BINDING	GO_REGULATORY_REGION_NUCLEIC_ACID_BINDING		887	0.373652	1.42738	0	0.0248055	0.7	3119	tags=20%, list=15%, signal=23%
TRANSITION_METAL_ION_BINDING	GO_TRANSITION_METAL_ION_BINDING		998	0.389686	1.42194	0	0.0263393	0.7	3284	tags=22%, list=16%, signal=25%
RESPONSE_TO_XENOBIOTIC_STIMULUS	GO_RESPONSE_TO_XENOBIOTIC_STIMULUS		257	0.426222	1.41929	0	0.0267656	0.7	2716	tags=21%, list=13%, signal=24%
ORGANELLE_SUBCOMPARTMENT	GO_ORGANELLE_SUBCOMPARTMENT		339	0.401981	1.41278	0	0.0297067	0.7	3527	tags=25%, list=17%, signal=30%
MULTI_MULTICELLULAR_ORGANISM_PROCESS	GO_MULTI_MULTICELLULAR_ORGANISM_PROCESS		215	0.573393	1.4084	0	0.0327249	0.7	3383	tags=35%, list=17%, signal=41%
NEGATIVE_REGULATION_OF_CELLULAR_CATABOLIC_PROCESS	GO_NEGATIVE_REGULATION_OF_CELLULAR_CATABOLIC_PROCESS		221	0.405004	1.40536	0	0.0342102	0.8	3234	tags=20%, list=16%, signal=23%
SKIN_DEVELOPMENT	GO_SKIN_DEVELOPMENT		319	0.398571	1.41517	0.166667	0.0284282	0.7	2523	tags=17%, list=13%, signal=19%
ZINC_ION_BINDING	GO_ZINC_ION_BINDING		753	0.390504	1.40493	0	0.0341532	0.8	3210	tags=22%, list=16%, signal=25%
PHOSPHATIDYLINOSITOL_BINDING	GO_PHOSPHATIDYLINOSITOL_BINDING		229	0.399658	1.40374	0	0.0345623	0.8	3541	tags=25%, list=18%, signal=30%
METAL_ION_TRANSMEMBRANE_TRANSPORTER_ACTIVITY	GO_METAL_ION_TRANSMEMBRANE_TRANSPORTER_ACTIVITY		422	0.330776	1.40233	0	0.0348149	0.8	2843	tags=14%, list=14%, signal=15%
CARBOHYDRATE_DERIVATIVE_BIOSYNTHETIC_PROCESS	GO_CARBOHYDRATE_DERIVATIVE_BIOSYNTHETIC_PROCESS		627	0.377861	1.3929	0	0.0371153	0.8	2413	tags=17%, list=12%, signal=19%
ENDOMEMBRANE_SYSTEM_ORGANIZATION	GO_ENDOMEMBRANE_SYSTEM_ORGANIZATION		381	0.413366	1.39244	0	0.0372133	0.8	3377	tags=24%, list=17%, signal=28%
GATED_CHANNEL_ACTIVITY	GO_GATED_CHANNEL_ACTIVITY		321	0.364264	1.38666	0	0.0391888	0.8	3208	tags=17%, list=16%, signal=19%
PEPTIDE_HORMONE_SECRETION	GO_PEPTIDE_HORMONE_SECRETION		244	0.353639	1.38625	0	0.0391241	0.8	3006	tags=22%, list=15%, signal=25%
ANATOMICAL_STRUCTURE_HOMEOSTASIS	GO_ANATOMICAL_STRUCTURE_HOMEOSTASIS		393	0.367829	1.38516	0	0.0400517	0.8	2520	tags=16%, list=12%, signal=18%
KINASE_BINDING	GO_KINASE_BINDING		692	0.392154	1.38177	0	0.0413993	0.8	3764	tags=26%, list=19%, signal=31%
REGULATION_OF_CELLULAR_RESPONSE_TO_STRESS	GO_REGULATION_OF_CELLULAR_RESPONSE_TO_STRESS		669	0.406088	1.38146	0	0.0413313	0.8	3212	tags=21%, list=16%, signal=25%
GUANYL_NUCLEOTIDE_EXCHANGE_FACTOR_ACTIVITY	GO_GUANYL_NUCLEOTIDE_EXCHANGE_FACTOR_ACTIVITY		206	0.425302	1.37142	0	0.045263	0.8	3115	tags=26%, list=15%, signal=30%
RESPONSE_TO_INSULIN	GO_RESPONSE_TO_INSULIN		257	0.401983	1.37124	0	0.0451889	0.8	3216	tags=25%, list=16%, signal=29%
VESICLE_ORGANIZATION	GO_VESICLE_ORGANIZATION		304	0.394519	1.36096	0	0.0490889	0.8	4198	tags=30%, list=21%, signal=37%
POSITIVE_REGULATION_OF_ORGANELLE_ORGANIZATION	GO_POSITIVE_REGULATION_OF_ORGANELLE_ORGANIZATION		589	0.433821	1.36089	0	0.0490088	0.8	3472	tags=24%, list=17%, signal=28%
REGULATION_OF_ORGANELLE_ORGANIZATION	GO_REGULATION_OF_ORGANELLE_ORGANIZATION		1186	0.40061	1.35452	0	0.0514984	0.8	3453	tags=23%, list=17%, signal=26%
DEPHOSPHORYLATION	GO_DEPHOSPHORYLATION		451	0.381074	1.35027	0	0.0523088	0.8	3672	tags=27%, list=18%, signal=32%
ANTERIOR_POSTERIOR_PATTERN_SPECIFICATION	GO_ANTERIOR_POSTERIOR_PATTERN_SPECIFICATION		200	0.391399	1.34829	0	0.0527696	0.8	2757	tags=19%, list=14%, signal=21%
CATION_TRANSMEMBRANE_TRANSPORTER_ACTIVITY	GO_CATION_TRANSMEMBRANE_TRANSPORTER_ACTIVITY		607	0.294871	1.33484	0	0.0599037	0.8	3216	tags=14%, list=16%, signal=17%
MACROAUTOPHAGY	GO_MACROAUTOPHAGY		282	0.415997	1.35147	0.166667	0.0519386	0.8	3806	tags=25%, list=19%, signal=31%
REGULATION_OF_CELLULAR_PROTEIN_CATABOLIC_PROCESS	GO_REGULATION_OF_CELLULAR_PROTEIN_CATABOLIC_PROCESS		226	0.417791	1.33206	0	0.0647834	0.8	4279	tags=29%, list=21%, signal=36%
REGULATION_OF_CELLULAR_CATABOLIC_PROCESS	GO_REGULATION_OF_CELLULAR_CATABOLIC_PROCESS		762	0.413901	1.32934	0	0.0665507	0.8	3234	tags=20%, list=16%, signal=23%
APICAL_PART_OF_CELL	GO_APICAL_PART_OF_CELL		366	0.380638	1.32888	0	0.067023	0.8	2268	tags=16%, list=11%, signal=18%
CARBOHYDRATE_DERIVATIVE_METABOLIC_PROCESS	GO_CARBOHYDRATE_DERIVATIVE_METABOLIC_PROCESS		887	0.365945	1.32859	0	0.0669153	0.8	2413	tags=17%, list=12%, signal=18%
SEXUAL_REPRODUCTION	GO_SEXUAL_REPRODUCTION		743	0.25904	1.32384	0	0.0692582	0.8	3593	tags=16%, list=18%, signal=19%
SEQUENCE_SPECIFIC_DNA_BINDING	GO_SEQUENCE_SPECIFIC_DNA_BINDING		1039	0.339057	1.31995	0	0.0708201	0.8	2888	tags=17%, list=14%, signal=19%
TUBULIN_BINDING	GO_TUBULIN_BINDING		309	0.408211	1.31822	0	0.0714841	0.8	2611	tags=20%, list=13%, signal=23%
REGULATION_OF_PROTEIN_CATABOLIC_PROCESS	GO_REGULATION_OF_PROTEIN_CATABOLIC_PROCESS		351	0.395347	1.31808	0	0.071519	0.8	3911	tags=25%, list=19%, signal=31%
REGULATION_OF_HORMONE_LEVELS	GO_REGULATION_OF_HORMONE_LEVELS		494	0.391605	1.31706	0	0.0719861	0.8	3139	tags=21%, list=16%, signal=25%
RESPONSE_TO_RADIATION	GO_RESPONSE_TO_RADIATION		429	0.361151	1.31505	0	0.0764275	0.8	2688	tags=14%, list=13%, signal=16%
HORMONE_MEDIATED_SIGNALING_PATHWAY	GO_HORMONE_MEDIATED_SIGNALING_PATHWAY		217	0.358966	1.31323	0	0.0778036	0.8	2529	tags=16%, list=13%, signal=18%
DOUBLE_STRANDED_DNA_BINDING	GO_DOUBLE_STRANDED_DNA_BINDING		892	0.352868	1.29379	0	0.088295	0.8	3119	tags=19%, list=15%, signal=21%
PROTEIN_LOCALIZATION_TO_NUCLEUS	GO_PROTEIN_LOCALIZATION_TO_NUCLEUS		234	0.408145	1.28766	0	0.0913173	0.8	3045	tags=18%, list=15%, signal=21%
PROTEIN_CONTAINING_COMPLEX_ASSEMBLY	GO_PROTEIN_CONTAINING_COMPLEX_ASSEMBLY		1684	0.347133	1.283	0	0.0926515	0.8	3215	tags=18%, list=16%, signal=19%
HORMONE_METABOLIC_PROCESS	GO_HORMONE_METABOLIC_PROCESS		207	0.401226	1.29653	0.2	0.0868821	0.8	3092	tags=21%, list=15%, signal=24%
INTRINSIC_APOPTOTIC_SIGNALING_PATHWAY	GO_INTRINSIC_APOPTOTIC_SIGNALING_PATHWAY		270	0.439837	1.28088	0	0.0940274	0.8	3370	tags=25%, list=17%, signal=29%
INSULIN_SECRETION	GO_INSULIN_SECRETION		202	0.309111	1.27442	0	0.0970541	0.8	3006	tags=21%, list=15%, signal=25%
CARBOHYDRATE_HOMEOSTASIS	GO_CARBOHYDRATE_HOMEOSTASIS		227	0.316462	1.26874	0	0.103463	0.8	3132	tags=18%, list=16%, signal=21%
LIPID_LOCALIZATION	GO_LIPID_LOCALIZATION		370	0.399512	1.26843	0	0.103301	0.8	3081	tags=22%, list=15%, signal=25%
CADHERIN_BINDING	GO_CADHERIN_BINDING		297	0.325547	1.2803	0.166667	0.0941189	0.8	3332	tags=18%, list=17%, signal=21%
REGULATION_OF_CATABOLIC_PROCESS	GO_REGULATION_OF_CATABOLIC_PROCESS		908	0.387317	1.26676	0	0.104173	0.8	3212	tags=19%, list=16%, signal=21%
PROTEIN_KINASE_ACTIVITY	GO_PROTEIN_KINASE_ACTIVITY		564	0.369666	1.26381	0	0.10541	0.8	3565	tags=23%, list=18%, signal=27%
NUCLEAR_OUTER_MEMBRANE_ENDOPLASMIC_RETICULUM_MEMBRANE_NETWORK	GO_NUCLEAR_OUTER_MEMBRANE_ENDOPLASMIC_RETICULUM_MEMBRANE_NETWORK		1005	0.324407	1.26153	0	0.105227	0.8	3127	tags=18%, list=16%, signal=20%
ORGANONITROGEN_COMPOUND_CATABOLIC_PROCESS	GO_ORGANONITROGEN_COMPOUND_CATABOLIC_PROCESS		1171	0.373385	1.25691	0	0.107628	0.8	3897	tags=24%, list=19%, signal=28%
INTRINSIC_COMPONENT_OF_ORGANELLE_MEMBRANE	GO_INTRINSIC_COMPONENT_OF_ORGANELLE_MEMBRANE		358	0.295946	1.25419	0	0.111218	0.8	2959	tags=17%, list=15%, signal=19%
TRANSCRIPTION_FACTOR_BINDING	GO_TRANSCRIPTION_FACTOR_BINDING		623	0.382607	1.26174	0.2	0.105391	0.8	2990	tags=19%, list=15%, signal=21%
CELLULAR_RESPONSE_TO_INSULIN_STIMULUS	GO_CELLULAR_RESPONSE_TO_INSULIN_STIMULUS		202	0.412663	1.2525	0	0.112536	0.8	3216	tags=26%, list=16%, signal=30%
DNA_BINDING_TRANSCRIPTION_FACTOR_ACTIVITY	GO_DNA_BINDING_TRANSCRIPTION_FACTOR_ACTIVITY		1564	0.332225	1.25088	0	0.1128	0.8	3267	tags=18%, list=16%, signal=20%
MICROTUBULE_BINDING	GO_MICROTUBULE_BINDING		230	0.401145	1.24733	0	0.117799	0.8	2553	tags=20%, list=13%, signal=23%
CYTOSKELETAL_PART	GO_CYTOSKELETAL_PART		1509	0.351083	1.24301	0	0.120171	0.8	2760	tags=17%, list=14%, signal=18%
ORGANOPHOSPHATE_METABOLIC_PROCESS	GO_ORGANOPHOSPHATE_METABOLIC_PROCESS		501	0.362639	1.23706	0	0.125084	0.8	3087	tags=22%, list=15%, signal=25%
TRANSFERASE_ACTIVITY_TRANSFERRING_GLYCOSYL_GROUPS	GO_TRANSFERASE_ACTIVITY_TRANSFERRING_GLYCOSYL_GROUPS		254	0.333306	1.23392	0	0.126105	0.8	2349	tags=15%, list=12%, signal=17%
TRANSMEMBRANE_TRANSPORTER_ACTIVITY	GO_TRANSMEMBRANE_TRANSPORTER_ACTIVITY		973	0.267429	1.23381	0	0.126197	0.8	3216	tags=15%, list=16%, signal=17%
CELL_CYCLE_ARREST	GO_CELL_CYCLE_ARREST		233	0.379066	1.24226	0.166667	0.120482	0.8	3004	tags=18%, list=15%, signal=21%
RESPONSE_TO_ENDOPLASMIC_RETICULUM_STRESS	GO_RESPONSE_TO_ENDOPLASMIC_RETICULUM_STRESS		259	0.341815	1.24128	0.4	0.121529	0.8	3528	tags=19%, list=17%, signal=22%
ORGANONITROGEN_COMPOUND_BIOSYNTHETIC_PROCESS	GO_ORGANONITROGEN_COMPOUND_BIOSYNTHETIC_PROCESS		1624	0.307916	1.23017	0	0.127825	0.8	2584	tags=13%, list=13%, signal=14%
DETECTION_OF_STIMULUS	GO_DETECTION_OF_STIMULUS		321	0.337114	1.23694	0.2	0.124892	0.8	2743	tags=12%, list=14%, signal=13%
PHOSPHORIC_ESTER_HYDROLASE_ACTIVITY	GO_PHOSPHORIC_ESTER_HYDROLASE_ACTIVITY		347	0.354702	1.23681	0.166667	0.124926	0.8	3492	tags=25%, list=17%, signal=30%
GTPASE_BINDING	GO_GTPASE_BINDING		505	0.360193	1.23448	0.2	0.126155	0.8	3382	tags=23%, list=17%, signal=27%
TRANSCRIPTION_COREGULATOR_ACTIVITY	GO_TRANSCRIPTION_COREGULATOR_ACTIVITY		537	0.382612	1.22991	0	0.127772	0.8	3369	tags=21%, list=17%, signal=24%
GLYCEROLIPID_METABOLIC_PROCESS	GO_GLYCEROLIPID_METABOLIC_PROCESS		217	0.387566	1.22727	0	0.130077	0.8	3087	tags=23%, list=15%, signal=26%
PROTEIN_FOLDING	GO_PROTEIN_FOLDING		200	0.342036	1.23291	0.4	0.126496	0.8	2303	tags=12%, list=11%, signal=13%
GAMETE_GENERATION	GO_GAMETE_GENERATION		603	0.262616	1.21303	0	0.138773	0.8	3144	tags=14%, list=16%, signal=16%
TRANSPORTER_ACTIVITY	GO_TRANSPORTER_ACTIVITY		1162	0.268875	1.21299	0	0.138566	0.8	3286	tags=16%, list=16%, signal=18%
SODIUM_ION_TRANSPORT	GO_SODIUM_ION_TRANSPORT		206	0.333521	1.22896	0.166667	0.128294	0.8	3186	tags=19%, list=16%, signal=22%
REGULATION_OF_PEPTIDE_HORMONE_SECRETION	GO_REGULATION_OF_PEPTIDE_HORMONE_SECRETION		203	0.286031	1.20797	0	0.143751	0.8	3006	tags=19%, list=15%, signal=22%
SMALL_GTPASE_BINDING	GO_SMALL_GTPASE_BINDING		414	0.355265	1.22712	0.2	0.12988	0.8	3382	tags=24%, list=17%, signal=29%
ENDOSOMAL_TRANSPORT	GO_ENDOSOMAL_TRANSPORT		206	0.35218	1.22661	0.333333	0.130281	0.8	3823	tags=22%, list=19%, signal=27%
CELLULAR_LIPID_METABOLIC_PROCESS	GO_CELLULAR_LIPID_METABOLIC_PROCESS		822	0.38131	1.22636	0.25	0.130289	0.8	3087	tags=20%, list=15%, signal=23%
CELL_PROJECTION_ASSEMBLY	GO_CELL_PROJECTION_ASSEMBLY		536	0.372784	1.22181	0.2	0.133221	0.8	3202	tags=20%, list=16%, signal=24%
VESICLE_LOCALIZATION	GO_VESICLE_LOCALIZATION		295	0.319618	1.21995	0.25	0.134951	0.8	3412	tags=18%, list=17%, signal=21%
UBIQUITIN_LIKE_PROTEIN_LIGASE_BINDING	GO_UBIQUITIN_LIKE_PROTEIN_LIGASE_BINDING		286	0.347737	1.21356	0.166667	0.13862	0.8	3739	tags=22%, list=19%, signal=27%
LIPID_METABOLIC_PROCESS	GO_LIPID_METABOLIC_PROCESS		1150	0.367483	1.19836	0	0.152276	0.8	3087	tags=20%, list=15%, signal=22%
ION_TRANSMEMBRANE_TRANSPORTER_ACTIVITY	GO_ION_TRANSMEMBRANE_TRANSPORTER_ACTIVITY		822	0.268179	1.18816	0	0.159378	0.8	3216	tags=15%, list=16%, signal=17%
APICAL_PLASMA_MEMBRANE	GO_APICAL_PLASMA_MEMBRANE		302	0.32446	1.18434	0	0.161431	0.8	2247	tags=14%, list=11%, signal=15%
RIBONUCLEOTIDE_BINDING	GO_RIBONUCLEOTIDE_BINDING		1740	0.316927	1.15238	0	0.195461	0.9	3112	tags=17%, list=15%, signal=19%
TRANSCRIPTION_FACTOR_COMPLEX	GO_TRANSCRIPTION_FACTOR_COMPLEX		339	0.333775	1.19154	0.2	0.155354	0.8	3080	tags=19%, list=15%, signal=22%
ANION_TRANSPORT	GO_ANION_TRANSPORT		573	0.285067	1.18986	0.25	0.157242	0.8	3194	tags=18%, list=16%, signal=20%
HYDROLASE_ACTIVITY_ACTING_ON_ACID_ANHYDRIDES	GO_HYDROLASE_ACTIVITY_ACTING_ON_ACID_ANHYDRIDES		856	0.311634	1.14047	0	0.204407	0.9	2279	tags=13%, list=11%, signal=14%
CARBOHYDRATE_METABOLIC_PROCESS	GO_CARBOHYDRATE_METABOLIC_PROCESS		530	0.328849	1.12347	0	0.223355	0.9	2419	tags=15%, list=12%, signal=17%
EPIDERMIS_DEVELOPMENT	GO_EPIDERMIS_DEVELOPMENT		366	0.335256	1.18123	0.166667	0.166803	0.8	2733	tags=17%, list=14%, signal=19%
CELLULAR_PROCESS_INVOLVED_IN_REPRODUCTION_IN_MULTICELLULAR_ORGANISM	GO_CELLULAR_PROCESS_INVOLVED_IN_REPRODUCTION_IN_MULTICELLULAR_ORGANISM		312	0.24134	1.16376	0.166667	0.182765	0.9	4239	tags=22%, list=21%, signal=27%
ORGANIC_ACID_BIOSYNTHETIC_PROCESS	GO_ORGANIC_ACID_BIOSYNTHETIC_PROCESS		277	0.347	1.15546	0.2	0.194597	0.9	1919	tags=14%, list=10%, signal=15%
NEGATIVE_REGULATION_OF_ORGANELLE_ORGANIZATION	GO_NEGATIVE_REGULATION_OF_ORGANELLE_ORGANIZATION		351	0.35157	1.15399	0.166667	0.195086	0.9	3616	tags=23%, list=18%, signal=28%
CELLULAR_MACROMOLECULE_LOCALIZATION	GO_CELLULAR_MACROMOLECULE_LOCALIZATION		1766	0.320584	1.15389	0.2	0.19494	0.9	3422	tags=18%, list=17%, signal=20%
TRANSCRIPTION_COACTIVATOR_ACTIVITY	GO_TRANSCRIPTION_COACTIVATOR_ACTIVITY		305	0.350024	1.14179	0.333333	0.203745	0.9	3362	tags=17%, list=17%, signal=21%
KINASE_ACTIVITY	GO_KINASE_ACTIVITY		723	0.325399	1.14146	0.333333	0.203947	0.9	3565	tags=21%, list=18%, signal=25%
DRUG_METABOLIC_PROCESS	GO_DRUG_METABOLIC_PROCESS		321	0.30636	1.14109	0.333333	0.203872	0.9	2041	tags=12%, list=10%, signal=13%
ORGANIC_HYDROXY_COMPOUND_METABOLIC_PROCESS	GO_ORGANIC_HYDROXY_COMPOUND_METABOLIC_PROCESS		460	0.309409	1.13924	0.25	0.205242	0.9	3017	tags=17%, list=15%, signal=19%
LIPID_MODIFICATION	GO_LIPID_MODIFICATION		221	0.401026	1.13726	0.5	0.206187	0.9	3087	tags=21%, list=15%, signal=24%
DNA_BINDING_TRANSCRIPTION_FACTOR_BINDING	GO_DNA_BINDING_TRANSCRIPTION_FACTOR_BINDING		333	0.348959	1.12161	0.4	0.226139	0.9	4003	tags=23%, list=20%, signal=29%
REGULATION_OF_SMALL_MOLECULE_METABOLIC_PROCESS	GO_REGULATION_OF_SMALL_MOLECULE_METABOLIC_PROCESS		319	0.336299	1.12034	0.25	0.226225	0.9	3007	tags=18%, list=15%, signal=20%
ORGANIC_HYDROXY_COMPOUND_BIOSYNTHETIC_PROCESS	GO_ORGANIC_HYDROXY_COMPOUND_BIOSYNTHETIC_PROCESS		245	0.291238	1.11383	0.2	0.234376	0.9	3007	tags=17%, list=15%, signal=19%
PHOSPHATASE_ACTIVITY	GO_PHOSPHATASE_ACTIVITY		256	0.32285	1.10033	0.333333	0.254609	0.9	3488	tags=24%, list=17%, signal=28%
ESTABLISHMENT_OF_ORGANELLE_LOCALIZATION	GO_ESTABLISHMENT_OF_ORGANELLE_LOCALIZATION		481	0.320533	1.09826	0	0.256178	0.9	3431	tags=19%, list=17%, signal=23%
MACROMOLECULE_CATABOLIC_PROCESS	GO_MACROMOLECULE_CATABOLIC_PROCESS		1265	0.336669	1.09483	0.2	0.258551	0.9	4012	tags=21%, list=20%, signal=25%
PROTEIN_CATABOLIC_PROCESS	GO_PROTEIN_CATABOLIC_PROCESS		837	0.348722	1.08948	0.2	0.264873	0.9	3977	tags=23%, list=20%, signal=28%
INTRACELLULAR_TRANSPORT	GO_INTRACELLULAR_TRANSPORT		1693	0.303561	1.07863	0.4	0.280434	0.9	3911	tags=20%, list=19%, signal=22%
MONOVALENT_INORGANIC_CATION_TRANSMEMBRANE_TRANSPORTER_ACTIVITY	GO_MONOVALENT_INORGANIC_CATION_TRANSMEMBRANE_TRANSPORTER_ACTIVITY		357	0.259089	1.07749	0.333333	0.281174	0.9	3216	tags=13%, list=16%, signal=15%
ANION_TRANSMEMBRANE_TRANSPORT	GO_ANION_TRANSMEMBRANE_TRANSPORT		255	0.257194	1.07495	0.25	0.285135	0.9	3186	tags=17%, list=16%, signal=20%
REGULATION_OF_PROTEIN_STABILITY	GO_REGULATION_OF_PROTEIN_STABILITY		256	0.328127	1.07211	0.2	0.287995	0.9	3988	tags=22%, list=20%, signal=27%
OXIDOREDUCTASE_ACTIVITY	GO_OXIDOREDUCTASE_ACTIVITY		683	0.294166	1.07011	0.25	0.289774	0.9	1672	tags=9%, list=8%, signal=9%
REGULATION_OF_PROTEIN_MODIFICATION_BY_SMALL_PROTEIN_CONJUGATION_OR_REMOVAL	GO_REGULATION_OF_PROTEIN_MODIFICATION_BY_SMALL_PROTEIN_CONJUGATION_OR_REMOVAL		201	0.359454	1.06571	0.6	0.293455	0.9	3825	tags=25%, list=19%, signal=30%
LIPID_BIOSYNTHETIC_PROCESS	GO_LIPID_BIOSYNTHETIC_PROCESS		624	0.325114	1.06374	0.5	0.296415	0.9	3143	tags=20%, list=16%, signal=23%
GENERATION_OF_PRECURSOR_METABOLITES_AND_ENERGY	GO_GENERATION_OF_PRECURSOR_METABOLITES_AND_ENERGY		463	0.290906	1.06305	0.2	0.296669	0.9	1626	tags=8%, list=8%, signal=9%
OXIDATION_REDUCTION_PROCESS	GO_OXIDATION_REDUCTION_PROCESS		899	0.293007	1.06199	0.25	0.2969	0.9	2307	tags=11%, list=11%, signal=12%
CELLULAR_CARBOHYDRATE_METABOLIC_PROCESS	GO_CELLULAR_CARBOHYDRATE_METABOLIC_PROCESS		251	0.317372	1.0571	0.4	0.304367	0.9	3288	tags=21%, list=16%, signal=24%
CILIARY_PART	GO_CILIARY_PART		408	0.233085	1.05314	0.428571	0.30952	0.9	3494	tags=14%, list=17%, signal=17%
SMALL_MOLECULE_BIOSYNTHETIC_PROCESS	GO_SMALL_MOLECULE_BIOSYNTHETIC_PROCESS		628	0.301839	1.04425	0.25	0.32264	0.9	2593	tags=15%, list=13%, signal=17%
DRUG_BINDING	GO_DRUG_BINDING		1599	0.273039	1.03742	0.4	0.331986	0.9	3071	tags=15%, list=15%, signal=16%
ORGANELLE_ASSEMBLY	GO_ORGANELLE_ASSEMBLY		776	0.288784	1.03702	0.666667	0.332124	0.9	3503	tags=17%, list=17%, signal=19%
CELLULAR_PROTEIN_CATABOLIC_PROCESS	GO_CELLULAR_PROTEIN_CATABOLIC_PROCESS		693	0.335725	1.01835	0.8	0.358804	0.9	4012	tags=22%, list=20%, signal=27%
CELL_CYCLE_G1_S_PHASE_TRANSITION	GO_CELL_CYCLE_G1_S_PHASE_TRANSITION		246	0.361349	1.01688	0.25	0.36119	0.9	826	tags=8%, list=4%, signal=8%
PROTEIN_SERINE_THREONINE_KINASE_ACTIVITY	GO_PROTEIN_SERINE_THREONINE_KINASE_ACTIVITY		415	0.298827	1.01191	0.5	0.372877	0.9	3565	tags=21%, list=18%, signal=25%
ORGANIC_ACID_TRANSPORT	GO_ORGANIC_ACID_TRANSPORT		307	0.283433	1.01097	0.25	0.373962	0.9	3194	tags=19%, list=16%, signal=22%
GLYCOSYLATION	GO_GLYCOSYLATION		252	0.279171	1.00447	0.5	0.384799	0.9	2349	tags=12%, list=12%, signal=13%
MALE_GAMETE_GENERATION	GO_MALE_GAMETE_GENERATION		480	0.197214	1.00277	0.333333	0.385823	0.9	3057	tags=11%, list=15%, signal=12%
EPIDERMAL_CELL_DIFFERENTIATION	GO_EPIDERMAL_CELL_DIFFERENTIATION		259	0.29576	0.996335	0.333333	0.398021	1	2523	tags=13%, list=13%, signal=15%
ADENYL_NUCLEOTIDE_BINDING	GO_ADENYL_NUCLEOTIDE_BINDING		1435	0.272251	0.992809	0.8	0.410394	1	3071	tags=15%, list=15%, signal=17%
MICROTUBULE	GO_MICROTUBULE		392	0.294716	0.985527	0.6	0.424916	1	2756	tags=14%, list=14%, signal=16%
RESPONSE_TO_LIGHT_STIMULUS	GO_RESPONSE_TO_LIGHT_STIMULUS		296	0.218992	0.979574	0.333333	0.434096	1	3598	tags=16%, list=18%, signal=19%
MONOCARBOXYLIC_ACID_METABOLIC_PROCESS	GO_MONOCARBOXYLIC_ACID_METABOLIC_PROCESS		435	0.31673	0.979364	0.333333	0.433493	1	2631	tags=15%, list=13%, signal=17%
ORGANIC_ANION_TRANSPORT	GO_ORGANIC_ANION_TRANSPORT		453	0.264376	0.975905	0.333333	0.436785	1	3194	tags=17%, list=16%, signal=20%
REGULATION_OF_MICROTUBULE_BASED_PROCESS	GO_REGULATION_OF_MICROTUBULE_BASED_PROCESS		201	0.327761	0.975537	0.6	0.436368	1	3449	tags=19%, list=17%, signal=23%
PROTEIN_CONTAINING_COMPLEX_DISASSEMBLY	GO_PROTEIN_CONTAINING_COMPLEX_DISASSEMBLY		311	0.299553	0.974894	0.8	0.439323	1	3259	tags=19%, list=16%, signal=22%
ESTABLISHMENT_OF_PROTEIN_LOCALIZATION_TO_MEMBRANE	GO_ESTABLISHMENT_OF_PROTEIN_LOCALIZATION_TO_MEMBRANE		292	0.242772	0.971169	0.8	0.445449	1	3636	tags=14%, list=18%, signal=16%
STEROID_METABOLIC_PROCESS	GO_STEROID_METABOLIC_PROCESS		289	0.275748	0.968788	0.6	0.453916	1	3007	tags=15%, list=15%, signal=18%
NUCLEOBASE_CONTAINING_SMALL_MOLECULE_METABOLIC_PROCESS	GO_NUCLEOBASE_CONTAINING_SMALL_MOLECULE_METABOLIC_PROCESS		331	0.281791	0.964891	0.5	0.459727	1	2228	tags=14%, list=11%, signal=15%
LIPID_CATABOLIC_PROCESS	GO_LIPID_CATABOLIC_PROCESS		302	0.328209	0.963716	0.25	0.460979	1	2753	tags=16%, list=14%, signal=19%
ALCOHOL_METABOLIC_PROCESS	GO_ALCOHOL_METABOLIC_PROCESS		217	0.31489	0.963502	0.2	0.460844	1	2198	tags=13%, list=11%, signal=15%
HYDROLASE_ACTIVITY_ACTING_ON_ESTER_BONDS	GO_HYDROLASE_ACTIVITY_ACTING_ON_ESTER_BONDS		665	0.283004	0.962941	0.6	0.461597	1	2745	tags=16%, list=14%, signal=18%
CILIUM	GO_CILIUM		547	0.216254	0.958725	0.5	0.469907	1	3494	tags=14%, list=17%, signal=16%
RNA_POLYMERASE_II_SPECIFIC_DNA_BINDING_TRANSCRIPTION_FACTOR_BINDING	GO_RNA_POLYMERASE_II_SPECIFIC_DNA_BINDING_TRANSCRIPTION_FACTOR_BINDING		263	0.305453	0.958577	0.6	0.469472	1	3627	tags=18%, list=18%, signal=22%
DNA_TEMPLATED_TRANSCRIPTION_INITIATION	GO_DNA_TEMPLATED_TRANSCRIPTION_INITIATION		228	0.31464	0.955869	0.6	0.483652	1	2707	tags=13%, list=13%, signal=15%
FATTY_ACID_METABOLIC_PROCESS	GO_FATTY_ACID_METABOLIC_PROCESS		243	0.340827	0.947564	0.333333	0.499649	1	1800	tags=12%, list=9%, signal=12%
TRANSFERASE_ACTIVITY_TRANSFERRING_PHOSPHORUS_CONTAINING_GROUPS	GO_TRANSFERASE_ACTIVITY_TRANSFERRING_PHOSPHORUS_CONTAINING_GROUPS		860	0.285867	0.937988	0.8	0.517801	1	3565	tags=20%, list=18%, signal=23%
CELLULAR_PROTEIN_CONTAINING_COMPLEX_ASSEMBLY	GO_CELLULAR_PROTEIN_CONTAINING_COMPLEX_ASSEMBLY		943	0.270231	0.936501	0.8	0.518413	1	2023	tags=8%, list=10%, signal=9%
REGULATION_OF_CELL_CYCLE	GO_REGULATION_OF_CELL_CYCLE		1109	0.29169	0.930827	0.8	0.52873	1	3212	tags=16%, list=16%, signal=18%
NEGATIVE_REGULATION_OF_MITOTIC_CELL_CYCLE	GO_NEGATIVE_REGULATION_OF_MITOTIC_CELL_CYCLE		299	0.332484	0.930228	0.5	0.528969	1	909	tags=6%, list=5%, signal=7%
ORGANELLE_LOCALIZATION	GO_ORGANELLE_LOCALIZATION		668	0.297831	0.929553	0.75	0.533886	1	3448	tags=18%, list=17%, signal=21%
GOLGI_VESICLE_TRANSPORT	GO_GOLGI_VESICLE_TRANSPORT		342	0.276178	0.923855	0.8	0.555783	1	4263	tags=23%, list=21%, signal=28%
MICROTUBULE_CYTOSKELETON_ORGANIZATION	GO_MICROTUBULE_CYTOSKELETON_ORGANIZATION		511	0.275508	0.915436	0.666667	0.581171	1	3457	tags=19%, list=17%, signal=22%
SMALL_MOLECULE_METABOLIC_PROCESS	GO_SMALL_MOLECULE_METABOLIC_PROCESS		1570	0.263414	0.912573	0.75	0.589175	1	2593	tags=14%, list=13%, signal=15%
REGULATION_OF_CELLULAR_AMIDE_METABOLIC_PROCESS	GO_REGULATION_OF_CELLULAR_AMIDE_METABOLIC_PROCESS		354	0.285809	0.909628	0.8	0.596446	1	2572	tags=12%, list=13%, signal=13%
ORGANIC_CYCLIC_COMPOUND_CATABOLIC_PROCESS	GO_ORGANIC_CYCLIC_COMPOUND_CATABOLIC_PROCESS		554	0.263873	0.90634	1	0.604421	1	2631	tags=11%, list=13%, signal=12%
PROTEIN_LOCALIZATION_TO_ORGANELLE	GO_PROTEIN_LOCALIZATION_TO_ORGANELLE		850	0.251896	0.900834	0.8	0.618233	1	3294	tags=13%, list=16%, signal=15%
CELLULAR_MACROMOLECULE_CATABOLIC_PROCESS	GO_CELLULAR_MACROMOLECULE_CATABOLIC_PROCESS		1045	0.286	0.896632	0.8	0.631076	1	4040	tags=19%, list=20%, signal=23%
MAGNESIUM_ION_BINDING	GO_MAGNESIUM_ION_BINDING		200	0.257545	0.88793	0.8	0.663336	1	3416	tags=20%, list=17%, signal=23%
NEGATIVE_REGULATION_OF_CELL_CYCLE	GO_NEGATIVE_REGULATION_OF_CELL_CYCLE		585	0.310802	0.880455	1	0.678476	1	2437	tags=13%, list=12%, signal=14%
RIBONUCLEOPROTEIN_GRANULE	GO_RIBONUCLEOPROTEIN_GRANULE		206	0.277526	0.878356	0.8	0.684781	1	3945	tags=18%, list=20%, signal=23%
INTRACELLULAR_PROTEIN_TRANSPORT	GO_INTRACELLULAR_PROTEIN_TRANSPORT		1066	0.250979	0.877576	0.8	0.68519	1	3422	tags=14%, list=17%, signal=16%
MICROTUBULE_CYTOSKELETON	GO_MICROTUBULE_CYTOSKELETON		1119	0.266241	0.875097	0.8	0.691266	1	2796	tags=14%, list=14%, signal=16%
PEPTIDYL_LYSINE_MODIFICATION	GO_PEPTIDYL_LYSINE_MODIFICATION		366	0.274752	0.873941	0.666667	0.694143	1	3903	tags=19%, list=19%, signal=23%
GLYCEROLIPID_BIOSYNTHETIC_PROCESS	GO_GLYCEROLIPID_BIOSYNTHETIC_PROCESS		210	0.276994	0.861695	0.8	0.725581	1	3506	tags=22%, list=17%, signal=27%
CELL_DIVISION	GO_CELL_DIVISION		556	0.288635	0.860397	0.8	0.726527	1	2545	tags=13%, list=13%, signal=14%
NUCLEAR_TRANSPORT	GO_NUCLEAR_TRANSPORT		311	0.264496	0.858753	0.8	0.732535	1	3592	tags=15%, list=18%, signal=18%
CELLULAR_PROTEIN_COMPLEX_DISASSEMBLY	GO_CELLULAR_PROTEIN_COMPLEX_DISASSEMBLY		209	0.263852	0.85564	0.8	0.738333	1	1804	tags=11%, list=9%, signal=11%
REGULATION_OF_MITOTIC_CELL_CYCLE	GO_REGULATION_OF_MITOTIC_CELL_CYCLE		607	0.311876	0.840172	1	0.781902	1	1961	tags=10%, list=10%, signal=10%
PROTEASOMAL_PROTEIN_CATABOLIC_PROCESS	GO_PROTEASOMAL_PROTEIN_CATABOLIC_PROCESS		441	0.278575	0.835026	0.8	0.79621	1	3846	tags=18%, list=19%, signal=21%
NUCLEAR_SPECK	GO_NUCLEAR_SPECK		369	0.293872	0.833265	0.8	0.796458	1	3324	tags=14%, list=16%, signal=16%
NUCLEAR_ENVELOPE	GO_NUCLEAR_ENVELOPE		441	0.244693	0.832247	0.8	0.79631	1	4198	tags=22%, list=21%, signal=27%
CHROMATIN_BINDING	GO_CHROMATIN_BINDING		486	0.247552	0.8318	0.8	0.795568	1	4009	tags=19%, list=20%, signal=24%
POSITIVE_REGULATION_OF_CELL_CYCLE	GO_POSITIVE_REGULATION_OF_CELL_CYCLE		369	0.257231	0.828588	1	0.800971	1	2902	tags=14%, list=14%, signal=16%
POSITIVE_REGULATION_OF_CELL_CYCLE_PROCESS	GO_POSITIVE_REGULATION_OF_CELL_CYCLE_PROCESS		268	0.264073	0.826681	1	0.805885	1	1961	tags=9%, list=10%, signal=10%
PROTEIN_MODIFICATION_BY_SMALL_PROTEIN_CONJUGATION	GO_PROTEIN_MODIFICATION_BY_SMALL_PROTEIN_CONJUGATION		817	0.277946	0.82662	0.8	0.804951	1	3829	tags=19%, list=19%, signal=22%
PROTEIN_POLYUBIQUITINATION	GO_PROTEIN_POLYUBIQUITINATION		286	0.291147	0.821323	0.8	0.814016	1	4766	tags=25%, list=24%, signal=32%
UBIQUITIN_LIKE_PROTEIN_TRANSFERASE_ACTIVITY	GO_UBIQUITIN_LIKE_PROTEIN_TRANSFERASE_ACTIVITY		384	0.279638	0.811375	0.8	0.82731	1	4139	tags=22%, list=21%, signal=27%
NUCLEAR_MEMBRANE	GO_NUCLEAR_MEMBRANE		295	0.238316	0.811222	0.8	0.82623	1	3178	tags=14%, list=16%, signal=17%
PROTEIN_ACYLATION	GO_PROTEIN_ACYLATION		229	0.257722	0.806927	0.8	0.830937	1	3836	tags=20%, list=19%, signal=24%
NUCLEAR_CHROMATIN	GO_NUCLEAR_CHROMATIN		297	0.284093	0.798022	0.75	0.854798	1	4009	tags=22%, list=20%, signal=27%
REGULATION_OF_CELL_CYCLE_PROCESS	GO_REGULATION_OF_CELL_CYCLE_PROCESS		717	0.252583	0.793833	0.8	0.863019	1	2100	tags=9%, list=10%, signal=9%
MICROTUBULE_BASED_PROCESS	GO_MICROTUBULE_BASED_PROCESS		699	0.24167	0.790399	0.8	0.864292	1	3457	tags=17%, list=17%, signal=19%
MRNA_BINDING	GO_MRNA_BINDING		222	0.232203	0.782082	1	0.874939	1	2529	tags=11%, list=13%, signal=12%
PROTEIN_MODIFICATION_BY_SMALL_PROTEIN_CONJUGATION_OR_REMOVAL	GO_PROTEIN_MODIFICATION_BY_SMALL_PROTEIN_CONJUGATION_OR_REMOVAL		989	0.263715	0.778516	0.8	0.881057	1	3895	tags=19%, list=19%, signal=22%
ESTABLISHMENT_OF_PROTEIN_LOCALIZATION_TO_ORGANELLE	GO_ESTABLISHMENT_OF_PROTEIN_LOCALIZATION_TO_ORGANELLE		499	0.193394	0.761684	1	0.908805	1	3292	tags=10%, list=16%, signal=12%
REGULATION_OF_CELL_CYCLE_PHASE_TRANSITION	GO_REGULATION_OF_CELL_CYCLE_PHASE_TRANSITION		423	0.277466	0.761177	1	0.908817	1	2545	tags=11%, list=13%, signal=12%
CELL_CYCLE_PROCESS	GO_CELL_CYCLE_PROCESS		1258	0.239364	0.758628	0.8	0.909454	1	3004	tags=13%, list=15%, signal=14%
UBIQUITIN_LIKE_PROTEIN_LIGASE_ACTIVITY	GO_UBIQUITIN_LIKE_PROTEIN_LIGASE_ACTIVITY		215	0.25489	0.745636	1	0.92552	1	4253	tags=22%, list=21%, signal=27%
NEGATIVE_REGULATION_OF_CELL_CYCLE_PHASE_TRANSITION	GO_NEGATIVE_REGULATION_OF_CELL_CYCLE_PHASE_TRANSITION		229	0.266369	0.739638	1	0.931987	1	2100	tags=9%, list=10%, signal=10%
PHOSPHOLIPID_BIOSYNTHETIC_PROCESS	GO_PHOSPHOLIPID_BIOSYNTHETIC_PROCESS		221	0.237178	0.739296	1	0.931357	1	3284	tags=19%, list=16%, signal=22%
CELL_CYCLE	GO_CELL_CYCLE		1697	0.253724	0.735496	1	0.932612	1	3212	tags=15%, list=16%, signal=16%
CELL_CYCLE_PHASE_TRANSITION	GO_CELL_CYCLE_PHASE_TRANSITION		561	0.262797	0.732213	1	0.93348	1	1964	tags=8%, list=10%, signal=9%
MITOCHONDRION_ORGANIZATION	GO_MITOCHONDRION_ORGANIZATION		488	0.214021	0.72931	1	0.936025	1	2542	tags=9%, list=13%, signal=11%
NUCLEAR_BODY	GO_NUCLEAR_BODY		710	0.243264	0.7292	1	0.934828	1	3749	tags=17%, list=19%, signal=20%
POSTTRANSCRIPTIONAL_REGULATION_OF_GENE_EXPRESSION	GO_POSTTRANSCRIPTIONAL_REGULATION_OF_GENE_EXPRESSION		538	0.203053	0.711899	0.833333	0.954845	1	2579	tags=9%, list=13%, signal=10%
MITOTIC_CELL_CYCLE	GO_MITOTIC_CELL_CYCLE		929	0.264919	0.704203	1	0.958087	1	3210	tags=14%, list=16%, signal=16%
CHROMATIN	GO_CHROMATIN		453	0.240047	0.697312	1	0.964809	1	3652	tags=17%, list=18%, signal=21%
MICROTUBULE_ORGANIZING_CENTER	GO_MICROTUBULE_ORGANIZING_CENTER		699	0.225945	0.687182	0.8	0.973802	1	2796	tags=14%, list=14%, signal=16%
REGULATION_OF_RNA_METABOLIC_PROCESS	GO_REGULATION_OF_RNA_METABOLIC_PROCESS		200	0.213456	0.670378	0.833333	0.977938	1	4167	tags=17%, list=21%, signal=21%
NEGATIVE_REGULATION_OF_CELL_CYCLE_PROCESS	GO_NEGATIVE_REGULATION_OF_CELL_CYCLE_PROCESS		317	0.234157	0.667617	1	0.977834	1	2100	tags=8%, list=10%, signal=9%
MODIFICATION_DEPENDENT_MACROMOLECULE_CATABOLIC_PROCESS	GO_MODIFICATION_DEPENDENT_MACROMOLECULE_CATABOLIC_PROCESS		571	0.221269	0.660377	1	0.979161	1	4141	tags=18%, list=21%, signal=22%
COVALENT_CHROMATIN_MODIFICATION	GO_COVALENT_CHROMATIN_MODIFICATION		438	0.208545	0.647934	0.8	0.982207	1	4009	tags=18%, list=20%, signal=21%
UBIQUITIN_LIGASE_COMPLEX	GO_UBIQUITIN_LIGASE_COMPLEX		267	0.189901	0.59728	1	0.990717	1	4112	tags=18%, list=20%, signal=23%
CHROMATIN_ORGANIZATION	GO_CHROMATIN_ORGANIZATION		664	0.18643	0.586629	0.8	0.990476	1	3903	tags=16%, list=19%, signal=19%
PROTEIN_MODIFICATION_BY_SMALL_PROTEIN_REMOVAL	GO_PROTEIN_MODIFICATION_BY_SMALL_PROTEIN_REMOVAL		265	0.204621	0.581348	1	0.98961	1	3974	tags=17%, list=20%, signal=21%
CILIUM_ORGANIZATION	GO_CILIUM_ORGANIZATION		354	0.193632	0.580817	1	0.988364	1	3202	tags=12%, list=16%, signal=14%
PROTEIN_CONTAINING_COMPLEX_LOCALIZATION	GO_PROTEIN_CONTAINING_COMPLEX_LOCALIZATION		263	0.178192	0.537854	1	0.996412	1	2242	tags=6%, list=11%, signal=7%
NUCLEOPLASM_PART	GO_NUCLEOPLASM_PART		1034	0.181826	0.534432	1	0.99516	1	3904	tags=15%, list=19%, signal=18%
RNA_CATABOLIC_PROCESS	GO_RNA_CATABOLIC_PROCESS		357	0.15892	0.515177	1	0.995706	1	2579	tags=7%, list=13%, signal=8%

## Sheet: stromal-gsea_low_10
NAME	GS<br> follow link to MSigDB	GS DETAILS	SIZE	ES	NES	NOM p-val	FDR q-val	FWER p-val	RANK AT MAX	LEADING EDGE
RIBOSOME_BIOGENESIS	GO_RIBOSOME_BIOGENESIS	Details ...	261	-0.484068	-1.95351	0.166667	0.0249267	0.1	5870	tags=53%, list=29%, signal=74%
NCRNA_METABOLIC_PROCESS	GO_NCRNA_METABOLIC_PROCESS	Details ...	400	-0.487654	-1.87569	0	0.0124633	0.1	5741	tags=51%, list=28%, signal=70%
NCRNA_PROCESSING	GO_NCRNA_PROCESSING	Details ...	341	-0.476376	-1.81279	0.2	0.0166178	0.1	5982	tags=52%, list=30%, signal=73%
NUCLEAR_CHROMOSOME_SEGREGATION	GO_NUCLEAR_CHROMOSOME_SEGREGATION	Details ...	246	-0.453507	-1.71748	0	0.0311584	0.1	2304	tags=28%, list=11%, signal=31%
MEIOTIC_CELL_CYCLE	GO_MEIOTIC_CELL_CYCLE	Details ...	234	-0.419436	-1.71208	0	0.029912	0.1	2384	tags=24%, list=12%, signal=26%
CHROMOSOME_SEGREGATION	GO_CHROMOSOME_SEGREGATION	Details ...	298	-0.431213	-1.71031	0.142857	0.0249267	0.1	3031	tags=32%, list=15%, signal=37%
CONDENSED_CHROMOSOME	GO_CONDENSED_CHROMOSOME	Details ...	213	-0.478286	-1.68139	0.166667	0.0249267	0.1	3031	tags=34%, list=15%, signal=40%
DNA_CONFORMATION_CHANGE	GO_DNA_CONFORMATION_CHANGE	Details ...	219	-0.400933	-1.53596	0.166667	0.0536155	0.3	2972	tags=34%, list=15%, signal=39%
DNA_REPLICATION	GO_DNA_REPLICATION	Details ...	262	-0.434271	-1.51638	0.2	0.0515215	0.4	3426	tags=39%, list=17%, signal=47%
CHROMOSOMAL_REGION	GO_CHROMOSOMAL_REGION	Details ...	313	-0.437979	-1.49488	0.2	0.0553053	0.4	3707	tags=35%, list=18%, signal=42%
CATALYTIC_ACTIVITY_ACTING_ON_RNA	GO_CATALYTIC_ACTIVITY_ACTING_ON_RNA	Details ...	307	-0.433521	-1.48022	0	0.054362	0.4	5997	tags=51%, list=30%, signal=72%
MITOCHONDRIAL_PROTEIN_COMPLEX	GO_MITOCHONDRIAL_PROTEIN_COMPLEX	Details ...	238	-0.524989	-1.47328	0	0.0527503	0.4	5949	tags=65%, list=29%, signal=91%
MITOCHONDRIAL_MATRIX	GO_MITOCHONDRIAL_MATRIX	Details ...	445	-0.495301	-1.46901	0	0.0494691	0.4	4078	tags=49%, list=20%, signal=60%
RIBONUCLEOPROTEIN_COMPLEX_BIOGENESIS	GO_RIBONUCLEOPROTEIN_COMPLEX_BIOGENESIS	Details ...	416	-0.432757	-1.45836	0.25	0.0509531	0.5	7500	tags=58%, list=37%, signal=91%
DNA_REPAIR	GO_DNA_REPAIR	Details ...	500	-0.357833	-1.43244	0.166667	0.0620479	0.6	4255	tags=33%, list=21%, signal=41%
COENZYME_METABOLIC_PROCESS	GO_COENZYME_METABOLIC_PROCESS	Details ...	242	-0.391214	-1.37001	0	0.111995	0.8	4068	tags=46%, list=20%, signal=57%
DOUBLE_STRAND_BREAK_REPAIR	GO_DOUBLE_STRAND_BREAK_REPAIR	Details ...	211	-0.37315	-1.36795	0.2	0.106859	0.8	4255	tags=36%, list=21%, signal=45%
CELL_CYCLE_CHECKPOINT	GO_CELL_CYCLE_CHECKPOINT	Details ...	206	-0.359687	-1.35255	0.166667	0.113861	0.8	2124	tags=24%, list=11%, signal=27%
MITOCHONDRIAL_MEMBRANE_PART	GO_MITOCHONDRIAL_MEMBRANE_PART	Details ...	204	-0.414917	-1.31915	0	0.140958	0.8	5275	tags=53%, list=26%, signal=71%
NUCLEIC_ACID_PHOSPHODIESTER_BOND_HYDROLYSIS	GO_NUCLEIC_ACID_PHOSPHODIESTER_BOND_HYDROLYSIS	Details ...	264	-0.397333	-1.30039	0	0.172124	0.9	5256	tags=45%, list=26%, signal=61%
RIBOSOME	GO_RIBOSOME		203	-0.386126	-1.29883	0.2	0.166305	0.9	8282	tags=62%, list=41%, signal=103%
DNA_RECOMBINATION	GO_DNA_RECOMBINATION		256	-0.316158	-1.29264	0.166667	0.173774	0.9	3916	tags=32%, list=19%, signal=39%
COFACTOR_METABOLIC_PROCESS	GO_COFACTOR_METABOLIC_PROCESS		414	-0.357459	-1.28934	0	0.173783	0.9	3600	tags=38%, list=18%, signal=46%
DNA_METABOLIC_PROCESS	GO_DNA_METABOLIC_PROCESS		778	-0.31272	-1.2787	0.166667	0.184589	0.9	4042	tags=31%, list=20%, signal=37%
CELLULAR_AMINO_ACID_METABOLIC_PROCESS	GO_CELLULAR_AMINO_ACID_METABOLIC_PROCESS		257	-0.348583	-1.27232	0.2	0.194513	0.9	4057	tags=37%, list=20%, signal=46%
ORGANELLE_FISSION	GO_ORGANELLE_FISSION		438	-0.33258	-1.26836	0.166667	0.193943	0.9	2768	tags=28%, list=14%, signal=32%
TRANSFERASE_ACTIVITY_TRANSFERRING_ONE_CARBON_GROUPS	GO_TRANSFERASE_ACTIVITY_TRANSFERRING_ONE_CARBON_GROUPS		212	-0.359688	-1.24409	0.25	0.240154	0.9	5689	tags=47%, list=28%, signal=64%
RIBONUCLEOPROTEIN_COMPLEX_SUBUNIT_ORGANIZATION	GO_RIBONUCLEOPROTEIN_COMPLEX_SUBUNIT_ORGANIZATION		230	-0.37754	-1.23662	0.25	0.245537	0.9	6920	tags=50%, list=34%, signal=75%
MITOTIC_NUCLEAR_DIVISION	GO_MITOTIC_NUCLEAR_DIVISION		270	-0.373624	-1.19206	0.4	0.34196	0.9	2116	tags=29%, list=10%, signal=32%
ORGANIC_ACID_CATABOLIC_PROCESS	GO_ORGANIC_ACID_CATABOLIC_PROCESS		239	-0.367141	-1.18653	0.2	0.348657	0.9	3299	tags=37%, list=16%, signal=44%
COENZYME_BINDING	GO_COENZYME_BINDING		277	-0.325534	-1.18237	0.166667	0.352855	0.9	3306	tags=32%, list=16%, signal=37%
ORGANELLE_INNER_MEMBRANE	GO_ORGANELLE_INNER_MEMBRANE		494	-0.378346	-1.17141	0	0.379266	0.9	5336	tags=49%, list=26%, signal=65%
MITOCHONDRIAL_PART	GO_MITOCHONDRIAL_PART		968	-0.354774	-1.13361	0	0.457928	0.9	4335	tags=42%, list=21%, signal=51%
MACROMOLECULE_METHYLATION	GO_MACROMOLECULE_METHYLATION		281	-0.349945	-1.1307	0.25	0.453058	0.9	7306	tags=53%, list=36%, signal=82%
SMALL_MOLECULE_CATABOLIC_PROCESS	GO_SMALL_MOLECULE_CATABOLIC_PROCESS		378	-0.341845	-1.12314	0.166667	0.460938	0.9	3316	tags=34%, list=16%, signal=40%
MICROTUBULE_BASED_MOVEMENT	GO_MICROTUBULE_BASED_MOVEMENT		264	-0.252654	-1.11045	0.2	0.481668	0.9	4188	tags=27%, list=21%, signal=33%
COFACTOR_BIOSYNTHETIC_PROCESS	GO_COFACTOR_BIOSYNTHETIC_PROCESS		201	-0.362754	-1.10925	0	0.476567	0.9	3726	tags=44%, list=18%, signal=53%
ATPASE_ACTIVITY_COUPLED	GO_ATPASE_ACTIVITY_COUPLED		340	-0.267324	-1.08004	0.4	0.56379	1	4121	tags=30%, list=20%, signal=37%
ANION_TRANSMEMBRANE_TRANSPORTER_ACTIVITY	GO_ANION_TRANSMEMBRANE_TRANSPORTER_ACTIVITY		300	-0.262533	-1.07317	0.375	0.572155	1	3625	tags=26%, list=18%, signal=31%
ATPASE_ACTIVITY	GO_ATPASE_ACTIVITY		420	-0.280646	-1.06644	0.5	0.580477	1	4121	tags=31%, list=20%, signal=38%
TRANSFERASE_ACTIVITY_TRANSFERRING_ACYL_GROUPS	GO_TRANSFERASE_ACTIVITY_TRANSFERRING_ACYL_GROUPS		236	-0.294854	-1.0662	0.2	0.566319	1	4712	tags=33%, list=23%, signal=43%
GERM_CELL_DEVELOPMENT	GO_GERM_CELL_DEVELOPMENT		222	-0.272988	-1.0609	0.4	0.563825	1	4021	tags=27%, list=20%, signal=34%
CHROMOSOME	GO_CHROMOSOME		937	-0.27157	-1.05005	0.333333	0.578619	1	3452	tags=25%, list=17%, signal=29%
ENERGY_DERIVATION_BY_OXIDATION_OF_ORGANIC_COMPOUNDS	GO_ENERGY_DERIVATION_BY_OXIDATION_OF_ORGANIC_COMPOUNDS		254	-0.276385	-1.04563	0.333333	0.588642	1	3958	tags=35%, list=20%, signal=43%
NUCLEAR_CHROMOSOME	GO_NUCLEAR_CHROMOSOME		515	-0.265092	-1.04425	0.333333	0.580579	1	3738	tags=27%, list=19%, signal=32%
CHROMOSOME_ORGANIZATION	GO_CHROMOSOME_ORGANIZATION		1055	-0.270832	-1.04214	0.333333	0.571816	1	3948	tags=27%, list=20%, signal=31%
COFACTOR_BINDING	GO_COFACTOR_BINDING		472	-0.275958	-1.02067	0.5	0.619284	1	3134	tags=28%, list=16%, signal=33%
METHYLATION	GO_METHYLATION		335	-0.317811	-1.02051	0.25	0.606799	1	5709	tags=41%, list=28%, signal=56%
NUCLEOSIDE_PHOSPHATE_METABOLIC_PROCESS	GO_NUCLEOSIDE_PHOSPHATE_METABOLIC_PROCESS		201	-0.291823	-0.984843	0.4	0.69741	1	3651	tags=36%, list=18%, signal=43%
SECONDARY_ACTIVE_TRANSMEMBRANE_TRANSPORTER_ACTIVITY	GO_SECONDARY_ACTIVE_TRANSMEMBRANE_TRANSPORTER_ACTIVITY		217	-0.249505	-0.979708	0.428571	0.69806	1	3397	tags=23%, list=17%, signal=27%
REGULATION_OF_DNA_METABOLIC_PROCESS	GO_REGULATION_OF_DNA_METABOLIC_PROCESS		258	-0.233868	-0.973314	0.5	0.698822	1	2409	tags=19%, list=12%, signal=22%
RNA_METABOLIC_PROCESS	GO_RNA_METABOLIC_PROCESS		996	-0.271638	-0.969902	0.4	0.694481	1	5750	tags=38%, list=29%, signal=50%
MITOCHONDRIAL_ENVELOPE	GO_MITOCHONDRIAL_ENVELOPE		690	-0.291445	-0.958747	0.6	0.716196	1	5121	tags=44%, list=25%, signal=57%
ACTIVE_TRANSMEMBRANE_TRANSPORTER_ACTIVITY	GO_ACTIVE_TRANSMEMBRANE_TRANSPORTER_ACTIVITY		334	-0.21768	-0.943098	0.75	0.746005	1	3397	tags=22%, list=17%, signal=26%
ORGANIC_ACID_METABOLIC_PROCESS	GO_ORGANIC_ACID_METABOLIC_PROCESS		824	-0.254518	-0.922403	0.5	0.798526	1	4132	tags=36%, list=20%, signal=43%
SIGNAL_TRANSDUCTION_BY_P53_CLASS_MEDIATOR	GO_SIGNAL_TRANSDUCTION_BY_P53_CLASS_MEDIATOR		252	-0.253258	-0.916251	0.666667	0.796297	1	4718	tags=37%, list=23%, signal=47%
MITOCHONDRION	GO_MITOCHONDRION		1463	-0.275535	-0.904487	1	0.812773	1	4108	tags=36%, list=20%, signal=42%
MITOCHONDRIAL_TRANSPORT	GO_MITOCHONDRIAL_TRANSPORT		237	-0.30057	-0.898973	1	0.825328	1	4868	tags=36%, list=24%, signal=47%
CELLULAR_AMIDE_METABOLIC_PROCESS	GO_CELLULAR_AMIDE_METABOLIC_PROCESS		848	-0.244275	-0.896844	1	0.814922	1	4084	tags=31%, list=20%, signal=37%
PEPTIDE_BIOSYNTHETIC_PROCESS	GO_PEPTIDE_BIOSYNTHETIC_PROCESS		573	-0.247724	-0.887446	0.6	0.831914	1	5495	tags=39%, list=27%, signal=52%
ENVELOPE	GO_ENVELOPE		1110	-0.251972	-0.883366	0.8	0.841496	1	4335	tags=34%, list=21%, signal=41%
REGULATION_OF_CELL_CYCLE_G2_M_PHASE_TRANSITION	GO_REGULATION_OF_CELL_CYCLE_G2_M_PHASE_TRANSITION		206	-0.264135	-0.876707	0.6	0.850162	1	2419	tags=17%, list=12%, signal=20%
AMIDE_BIOSYNTHETIC_PROCESS	GO_AMIDE_BIOSYNTHETIC_PROCESS		687	-0.246086	-0.875323	0.8	0.841289	1	4452	tags=33%, list=22%, signal=41%
CENTROSOME	GO_CENTROSOME		488	-0.248077	-0.868135	0.666667	0.866519	1	3242	tags=25%, list=16%, signal=29%
SPINDLE	GO_SPINDLE		324	-0.268082	-0.860118	0.6	0.87293	1	2116	tags=22%, list=10%, signal=24%
NUCLEOSIDE_PHOSPHATE_BIOSYNTHETIC_PROCESS	GO_NUCLEOSIDE_PHOSPHATE_BIOSYNTHETIC_PROCESS		258	-0.248157	-0.854855	0.8	0.868406	1	4068	tags=38%, list=20%, signal=47%
POSITIVE_REGULATION_OF_NUCLEOBASE_CONTAINING_COMPOUND_METABOLIC_PROCESS	GO_POSITIVE_REGULATION_OF_NUCLEOBASE_CONTAINING_COMPOUND_METABOLIC_PROCESS		219	-0.214928	-0.834233	0.666667	0.909292	1	5352	tags=32%, list=27%, signal=44%
CELLULAR_RESPONSE_TO_DNA_DAMAGE_STIMULUS	GO_CELLULAR_RESPONSE_TO_DNA_DAMAGE_STIMULUS		788	-0.219797	-0.832	0.833333	0.898954	1	3843	tags=26%, list=19%, signal=31%
TRANSFERASE_COMPLEX_TRANSFERRING_PHOSPHORUS_CONTAINING_GROUPS	GO_TRANSFERASE_COMPLEX_TRANSFERRING_PHOSPHORUS_CONTAINING_GROUPS		240	-0.256007	-0.822609	0.8	0.907091	1	4155	tags=29%, list=21%, signal=36%
CELL_CYCLE_G2_M_PHASE_TRANSITION	GO_CELL_CYCLE_G2_M_PHASE_TRANSITION		257	-0.248027	-0.809792	0.6	0.922121	1	2419	tags=18%, list=12%, signal=21%
REGULATION_OF_CHROMOSOME_ORGANIZATION	GO_REGULATION_OF_CHROMOSOME_ORGANIZATION		308	-0.218712	-0.779367	0.833333	0.969922	1	2972	tags=20%, list=15%, signal=24%
RIBONUCLEOPROTEIN_COMPLEX	GO_RIBONUCLEOPROTEIN_COMPLEX		786	-0.223101	-0.761914	0.8	1	1	5986	tags=36%, list=30%, signal=49%
ORGANOPHOSPHATE_BIOSYNTHETIC_PROCESS	GO_ORGANOPHOSPHATE_BIOSYNTHETIC_PROCESS		526	-0.233765	-0.758567	1	1	1	3333	tags=28%, list=17%, signal=33%
REGULATION_OF_NUCLEOBASE_CONTAINING_COMPOUND_METABOLIC_PROCESS	GO_REGULATION_OF_NUCLEOBASE_CONTAINING_COMPOUND_METABOLIC_PROCESS		462	-0.188183	-0.752715	1	0.996227	1	3051	tags=18%, list=15%, signal=21%
RNA_LOCALIZATION	GO_RNA_LOCALIZATION		208	-0.23504	-0.726772	0.8	1	1	6058	tags=40%, list=30%, signal=56%
RNA_SPLICING_VIA_TRANSESTERIFICATION_REACTIONS	GO_RNA_SPLICING_VIA_TRANSESTERIFICATION_REACTIONS		311	-0.274472	-0.724064	1	1	1	6769	tags=40%, list=34%, signal=60%
TRANSFERASE_COMPLEX	GO_TRANSFERASE_COMPLEX		737	-0.210468	-0.678006	1	1	1	4233	tags=25%, list=21%, signal=30%
CATALYTIC_COMPLEX	GO_CATALYTIC_COMPLEX		1288	-0.19439	-0.664972	1	1	1	4753	tags=27%, list=24%, signal=33%
NUCLEOLUS	GO_NUCLEOLUS		882	-0.196396	-0.664905	1	1	1	4725	tags=32%, list=23%, signal=40%
PROTEIN_TARGETING	GO_PROTEIN_TARGETING		385	-0.17585	-0.650987	1	1	1	2722	tags=15%, list=13%, signal=17%
REGULATION_OF_GENE_EXPRESSION_EPIGENETIC	GO_REGULATION_OF_GENE_EXPRESSION_EPIGENETIC		287	-0.18427	-0.649815	0.8	1	1	4153	tags=20%, list=21%, signal=25%
RNA_BINDING	GO_RNA_BINDING		1491	-0.189179	-0.645629	0.8	1	1	5595	tags=34%, list=28%, signal=44%
RNA_SPLICING	GO_RNA_SPLICING		391	-0.221075	-0.597375	1	1	1	6587	tags=38%, list=33%, signal=55%
NUCLEOBASE_CONTAINING_COMPOUND_TRANSPORT	GO_NUCLEOBASE_CONTAINING_COMPOUND_TRANSPORT		217	-0.200237	-0.593654	1	1	1	6058	tags=37%, list=30%, signal=52%
MRNA_METABOLIC_PROCESS	GO_MRNA_METABOLIC_PROCESS		489	-0.199308	-0.54948	1	0.993368	1	6813	tags=38%, list=34%, signal=57%

## Sheet: immune-gsea_high_678
NAME	GS<br> follow link to MSigDB	GS DETAILS	SIZE	ES	NES	NOM p-val	FDR q-val	FWER p-val	RANK AT MAX	LEADING EDGE
AMIDE_BINDING	GO_AMIDE_BINDING	Details ...	322	0.512986	2.61491	0	0	0	3424	tags=29%, list=17%, signal=34%
RESPONSE_TO_WOUNDING	GO_RESPONSE_TO_WOUNDING	Details ...	625	0.599618	2.45753	0	0	0	2977	tags=35%, list=15%, signal=39%
ENDOSOMAL_PART	GO_ENDOSOMAL_PART	Details ...	488	0.475098	2.40939	0	0	0	4157	tags=33%, list=21%, signal=41%
CALCIUM_ION_TRANSMEMBRANE_TRANSPORT	GO_CALCIUM_ION_TRANSMEMBRANE_TRANSPORT	Details ...	295	0.535495	2.34704	0	0	0	3436	tags=31%, list=17%, signal=36%
ENDOCYTIC_VESICLE	GO_ENDOCYTIC_VESICLE	Details ...	279	0.563387	2.34193	0	0	0	3531	tags=34%, list=18%, signal=40%
ENDOSOME	GO_ENDOSOME	Details ...	848	0.47338	2.33249	0	0	0	3791	tags=31%, list=19%, signal=36%
EXTRACELLULAR_STRUCTURE_ORGANIZATION	GO_EXTRACELLULAR_STRUCTURE_ORGANIZATION	Details ...	402	0.752879	2.3263	0	0	0	1924	tags=41%, list=10%, signal=44%
CELL_LEADING_EDGE	GO_CELL_LEADING_EDGE	Details ...	386	0.562647	2.30755	0	0	0	3112	tags=33%, list=15%, signal=38%
REGULATION_OF_AUTOPHAGY	GO_REGULATION_OF_AUTOPHAGY	Details ...	302	0.510395	2.306	0	0	0	3503	tags=28%, list=17%, signal=34%
VACUOLE	GO_VACUOLE	Details ...	721	0.550788	2.30304	0	0	0	4184	tags=40%, list=21%, signal=48%
VACUOLAR_PART	GO_VACUOLAR_PART	Details ...	524	0.527892	2.29715	0	0	0	3792	tags=34%, list=19%, signal=41%
CELL_SUBSTRATE_JUNCTION	GO_CELL_SUBSTRATE_JUNCTION	Details ...	392	0.65945	2.28429	0	0	0	3256	tags=38%, list=16%, signal=44%
PROTEIN_CONTAINING_COMPLEX_BINDING	GO_PROTEIN_CONTAINING_COMPLEX_BINDING	Details ...	1021	0.522148	2.2782	0	0	0	2867	tags=24%, list=14%, signal=27%
CELL_SUBSTRATE_ADHESION	GO_CELL_SUBSTRATE_ADHESION	Details ...	324	0.683464	2.27622	0	0	0	2235	tags=36%, list=11%, signal=40%
POSITIVE_REGULATION_OF_SIGNALING	GO_POSITIVE_REGULATION_OF_SIGNALING	Details ...	1712	0.54213	2.27548	0	0	0	3544	tags=31%, list=18%, signal=34%
NEGATIVE_REGULATION_OF_TRANSPORT	GO_NEGATIVE_REGULATION_OF_TRANSPORT	Details ...	448	0.583758	2.26949	0	0	0	2974	tags=31%, list=15%, signal=36%
CENTRAL_NERVOUS_SYSTEM_DEVELOPMENT	GO_CENTRAL_NERVOUS_SYSTEM_DEVELOPMENT	Details ...	936	0.487701	2.26859	0	0	0	2546	tags=20%, list=13%, signal=22%
GLIAL_CELL_DIFFERENTIATION	GO_GLIAL_CELL_DIFFERENTIATION	Details ...	203	0.558653	2.26792	0	0	0	2367	tags=25%, list=12%, signal=28%
CELLULAR_RESPONSE_TO_ENDOGENOUS_STIMULUS	GO_CELLULAR_RESPONSE_TO_ENDOGENOUS_STIMULUS	Details ...	1294	0.527724	2.26392	0	0	0	3147	tags=28%, list=16%, signal=31%
RESPONSE_TO_GROWTH_FACTOR	GO_RESPONSE_TO_GROWTH_FACTOR	Details ...	668	0.584958	2.2624	0	0	0	2523	tags=27%, list=13%, signal=30%
IMPORT_INTO_CELL	GO_IMPORT_INTO_CELL		661	0.550867	2.26224	0	0	0	3362	tags=31%, list=17%, signal=36%
SULFUR_COMPOUND_BINDING	GO_SULFUR_COMPOUND_BINDING		230	0.676679	2.2596	0	0	0	1874	tags=32%, list=9%, signal=35%
NEGATIVE_REGULATION_OF_CYTOKINE_PRODUCTION	GO_NEGATIVE_REGULATION_OF_CYTOKINE_PRODUCTION		249	0.669583	2.25492	0	0	0	2246	tags=34%, list=11%, signal=38%
ACTIN_FILAMENT_ORGANIZATION	GO_ACTIN_FILAMENT_ORGANIZATION		379	0.550676	2.25413	0	0	0	2974	tags=30%, list=15%, signal=34%
WHOLE_MEMBRANE	GO_WHOLE_MEMBRANE		1584	0.505892	2.24539	0	0	0	3186	tags=27%, list=16%, signal=29%
I_KAPPAB_KINASE_NF_KAPPAB_SIGNALING	GO_I_KAPPAB_KINASE_NF_KAPPAB_SIGNALING		247	0.604504	2.24528	0	0	0	3467	tags=37%, list=17%, signal=44%
TUBE_DEVELOPMENT	GO_TUBE_DEVELOPMENT		972	0.605896	2.23489	0	0	0	2546	tags=31%, list=13%, signal=34%
NEGATIVE_REGULATION_OF_NERVOUS_SYSTEM_DEVELOPMENT	GO_NEGATIVE_REGULATION_OF_NERVOUS_SYSTEM_DEVELOPMENT		293	0.522113	2.23476	0	0	0	3370	tags=28%, list=17%, signal=34%
NEGATIVE_REGULATION_OF_CELL_ADHESION	GO_NEGATIVE_REGULATION_OF_CELL_ADHESION		253	0.645821	2.23311	0	0	0	3532	tags=46%, list=18%, signal=55%
POSITIVE_REGULATION_OF_MULTICELLULAR_ORGANISMAL_PROCESS	GO_POSITIVE_REGULATION_OF_MULTICELLULAR_ORGANISMAL_PROCESS		1636	0.567473	2.23261	0	0	0	3123	tags=30%, list=15%, signal=33%
NEGATIVE_REGULATION_OF_MULTICELLULAR_ORGANISMAL_PROCESS	GO_NEGATIVE_REGULATION_OF_MULTICELLULAR_ORGANISMAL_PROCESS		1125	0.592632	2.23163	0	0	0	2728	tags=29%, list=14%, signal=32%
EXOCYTOSIS	GO_EXOCYTOSIS		858	0.556633	2.23124	0	0	0	3481	tags=32%, list=17%, signal=37%
CYTOPLASMIC_VESICLE_PART	GO_CYTOPLASMIC_VESICLE_PART		1414	0.526821	2.2298	0	0	0	3533	tags=30%, list=18%, signal=34%
RECEPTOR_MEDIATED_ENDOCYTOSIS	GO_RECEPTOR_MEDIATED_ENDOCYTOSIS		285	0.629598	2.22613	0	0	0	2383	tags=27%, list=12%, signal=30%
PEPTIDE_BINDING	GO_PEPTIDE_BINDING		266	0.561149	2.22539	0	0	0	3424	tags=32%, list=17%, signal=38%
NEGATIVE_REGULATION_OF_PROTEOLYSIS	GO_NEGATIVE_REGULATION_OF_PROTEOLYSIS		310	0.558059	2.2233	0	0	0	2455	tags=22%, list=12%, signal=25%
SENSORY_SYSTEM_DEVELOPMENT	GO_SENSORY_SYSTEM_DEVELOPMENT		355	0.548984	2.22286	0	0	0	2689	tags=24%, list=13%, signal=27%
SECRETORY_GRANULE_MEMBRANE	GO_SECRETORY_GRANULE_MEMBRANE		285	0.622807	2.22283	0	0	0	2665	tags=32%, list=13%, signal=36%
POSITIVE_REGULATION_OF_TRANSPORT	GO_POSITIVE_REGULATION_OF_TRANSPORT		912	0.540078	2.22144	0	0	0	2953	tags=27%, list=15%, signal=31%
EARLY_ENDOSOME	GO_EARLY_ENDOSOME		327	0.49367	2.21966	0	0	0	3103	tags=27%, list=15%, signal=31%
REGULATION_OF_VESICLE_MEDIATED_TRANSPORT	GO_REGULATION_OF_VESICLE_MEDIATED_TRANSPORT		489	0.540993	2.21777	0	0	0	3405	tags=28%, list=17%, signal=33%
NEGATIVE_REGULATION_OF_RESPONSE_TO_STIMULUS	GO_NEGATIVE_REGULATION_OF_RESPONSE_TO_STIMULUS		1505	0.554164	2.21334	0	0	0	3238	tags=29%, list=16%, signal=32%
NEGATIVE_REGULATION_OF_PEPTIDASE_ACTIVITY	GO_NEGATIVE_REGULATION_OF_PEPTIDASE_ACTIVITY		229	0.604651	2.20689	0	0	0	2455	tags=26%, list=12%, signal=29%
WOUND_HEALING	GO_WOUND_HEALING		514	0.598919	2.20138	0	0	0	2977	tags=34%, list=15%, signal=39%
REGULATION_OF_GROWTH	GO_REGULATION_OF_GROWTH		641	0.519711	2.20133	0	0	0	3542	tags=31%, list=18%, signal=37%
CELL_CELL_ADHESION	GO_CELL_CELL_ADHESION		771	0.602552	2.20111	0	0	0	3091	tags=36%, list=15%, signal=41%
BIOLOGICAL_ADHESION	GO_BIOLOGICAL_ADHESION		1322	0.646014	2.19836	0	0	0	3096	tags=38%, list=15%, signal=42%
CELL_GROWTH	GO_CELL_GROWTH		444	0.545092	2.19721	0	0	0	3531	tags=32%, list=18%, signal=38%
POSITIVE_REGULATION_OF_DEVELOPMENTAL_PROCESS	GO_POSITIVE_REGULATION_OF_DEVELOPMENTAL_PROCESS		1288	0.575762	2.19672	0	0	0	3298	tags=33%, list=16%, signal=37%
POSITIVE_REGULATION_OF_CYTOKINE_PRODUCTION	GO_POSITIVE_REGULATION_OF_CYTOKINE_PRODUCTION		419	0.63463	2.196	0	0	0	2791	tags=34%, list=14%, signal=39%
REGULATION_OF_INTRACELLULAR_TRANSPORT	GO_REGULATION_OF_INTRACELLULAR_TRANSPORT		416	0.470544	2.19372	0	0	0	3422	tags=23%, list=17%, signal=27%
PEPTIDE_SECRETION	GO_PEPTIDE_SECRETION		559	0.546292	2.19362	0	0	0	2801	tags=29%, list=14%, signal=33%
ANATOMICAL_STRUCTURE_FORMATION_INVOLVED_IN_MORPHOGENESIS	GO_ANATOMICAL_STRUCTURE_FORMATION_INVOLVED_IN_MORPHOGENESIS		1031	0.614393	2.19137	0	0	0	3007	tags=35%, list=15%, signal=39%
REGULATION_OF_CELL_DIFFERENTIATION	GO_REGULATION_OF_CELL_DIFFERENTIATION		1691	0.562814	2.18802	0	0	0	3167	tags=30%, list=16%, signal=33%
ENZYME_LINKED_RECEPTOR_PROTEIN_SIGNALING_PATHWAY	GO_ENZYME_LINKED_RECEPTOR_PROTEIN_SIGNALING_PATHWAY		973	0.554921	2.18629	0	0	0	3216	tags=30%, list=16%, signal=34%
ANCHORING_JUNCTION	GO_ANCHORING_JUNCTION		533	0.600679	2.18535	0	0	0	3702	tags=38%, list=18%, signal=45%
GLIOGENESIS	GO_GLIOGENESIS		272	0.560237	2.18517	0	0	0	2367	tags=26%, list=12%, signal=29%
POSITIVE_REGULATION_OF_GROWTH	GO_POSITIVE_REGULATION_OF_GROWTH		244	0.487916	2.18458	0	0	0	3426	tags=27%, list=17%, signal=33%
REGULATION_OF_PEPTIDYL_TYROSINE_PHOSPHORYLATION	GO_REGULATION_OF_PEPTIDYL_TYROSINE_PHOSPHORYLATION		235	0.619187	2.18411	0	0	0	3531	tags=39%, list=18%, signal=47%
BONE_DEVELOPMENT	GO_BONE_DEVELOPMENT		203	0.69134	2.18144	0	0	0	1754	tags=31%, list=9%, signal=34%
PLASMA_MEMBRANE_PROTEIN_COMPLEX	GO_PLASMA_MEMBRANE_PROTEIN_COMPLEX		544	0.548975	2.1802	0	0	0	3243	tags=28%, list=16%, signal=32%
NEGATIVE_REGULATION_OF_MOLECULAR_FUNCTION	GO_NEGATIVE_REGULATION_OF_MOLECULAR_FUNCTION		1023	0.515868	2.17899	0	0	0	2909	tags=24%, list=14%, signal=27%
PHAGOCYTOSIS	GO_PHAGOCYTOSIS		245	0.667002	2.17271	0	0	0	3215	tags=39%, list=16%, signal=46%
ENDOCYTOSIS	GO_ENDOCYTOSIS		527	0.591019	2.16823	0	0	0	3062	tags=31%, list=15%, signal=36%
REGULATION_OF_HYDROLASE_ACTIVITY	GO_REGULATION_OF_HYDROLASE_ACTIVITY		1175	0.526458	2.16527	0	0	0	3051	tags=27%, list=15%, signal=30%
REGULATION_OF_ACTIN_FILAMENT_ORGANIZATION	GO_REGULATION_OF_ACTIN_FILAMENT_ORGANIZATION		246	0.575092	2.16233	0	0	0	3368	tags=34%, list=17%, signal=40%
RESPONSE_TO_ENDOGENOUS_STIMULUS	GO_RESPONSE_TO_ENDOGENOUS_STIMULUS		1541	0.517892	2.16177	0	0	0	3147	tags=27%, list=16%, signal=30%
CAMERA_TYPE_EYE_DEVELOPMENT	GO_CAMERA_TYPE_EYE_DEVELOPMENT		298	0.532001	2.1614	0	0	0	3117	tags=26%, list=15%, signal=31%
REGULATION_OF_CELL_SUBSTRATE_ADHESION	GO_REGULATION_OF_CELL_SUBSTRATE_ADHESION		202	0.67944	2.16068	0	0	0	2231	tags=35%, list=11%, signal=39%
POSITIVE_REGULATION_OF_CELL_DIFFERENTIATION	GO_POSITIVE_REGULATION_OF_CELL_DIFFERENTIATION		917	0.581425	2.16062	0	0	0	3229	tags=34%, list=16%, signal=38%
NEGATIVE_REGULATION_OF_HYDROLASE_ACTIVITY	GO_NEGATIVE_REGULATION_OF_HYDROLASE_ACTIVITY		417	0.537597	2.15889	0	0	0	2530	tags=23%, list=13%, signal=26%
POSITIVE_REGULATION_OF_PHOSPHORUS_METABOLIC_PROCESS	GO_POSITIVE_REGULATION_OF_PHOSPHORUS_METABOLIC_PROCESS		1005	0.539857	2.15757	0	0	0	3542	tags=33%, list=18%, signal=38%
TRANSMEMBRANE_RECEPTOR_PROTEIN_TYROSINE_KINASE_SIGNALING_PATHWAY	GO_TRANSMEMBRANE_RECEPTOR_PROTEIN_TYROSINE_KINASE_SIGNALING_PATHWAY		672	0.545743	2.15753	0	0	0	3216	tags=29%, list=16%, signal=33%
SIGNAL_TRANSDUCTION_BY_PROTEIN_PHOSPHORYLATION	GO_SIGNAL_TRANSDUCTION_BY_PROTEIN_PHOSPHORYLATION		882	0.554108	2.15672	0	0	0	3035	tags=28%, list=15%, signal=32%
POSITIVE_REGULATION_OF_CELL_PROJECTION_ORGANIZATION	GO_POSITIVE_REGULATION_OF_CELL_PROJECTION_ORGANIZATION		359	0.524388	2.15666	0	0	0	3339	tags=31%, list=17%, signal=36%
CIRCULATORY_SYSTEM_DEVELOPMENT	GO_CIRCULATORY_SYSTEM_DEVELOPMENT		999	0.619842	2.15362	0	0	0	2538	tags=32%, list=13%, signal=35%
NEGATIVE_REGULATION_OF_CELL_POPULATION_PROLIFERATION	GO_NEGATIVE_REGULATION_OF_CELL_POPULATION_PROLIFERATION		650	0.574702	2.15222	0	0	0	2844	tags=30%, list=14%, signal=34%
DIVALENT_INORGANIC_CATION_TRANSPORT	GO_DIVALENT_INORGANIC_CATION_TRANSPORT		452	0.518829	2.15212	0	0	0	2939	tags=26%, list=15%, signal=30%
POSITIVE_REGULATION_OF_DNA_BINDING_TRANSCRIPTION_FACTOR_ACTIVITY	GO_POSITIVE_REGULATION_OF_DNA_BINDING_TRANSCRIPTION_FACTOR_ACTIVITY		251	0.552928	2.15106	0	0	0	4098	tags=39%, list=20%, signal=49%
REGULATION_OF_TRANSPORT	GO_REGULATION_OF_TRANSPORT		1721	0.506764	2.14853	0	0	0	3362	tags=27%, list=17%, signal=30%
EXTRINSIC_APOPTOTIC_SIGNALING_PATHWAY	GO_EXTRINSIC_APOPTOTIC_SIGNALING_PATHWAY		212	0.589292	2.14298	0	0	0	3104	tags=33%, list=15%, signal=39%
CYTOKINE_PRODUCTION	GO_CYTOKINE_PRODUCTION		699	0.640121	2.1426	0	0	0	2763	tags=34%, list=14%, signal=39%
NEGATIVE_REGULATION_OF_SIGNALING	GO_NEGATIVE_REGULATION_OF_SIGNALING		1268	0.542227	2.13908	0	0	0	3238	tags=29%, list=16%, signal=33%
MOLECULAR_ADAPTOR_ACTIVITY	GO_MOLECULAR_ADAPTOR_ACTIVITY		206	0.512007	2.13392	0	0	0	3198	tags=28%, list=16%, signal=33%
REGULATION_OF_ANATOMICAL_STRUCTURE_MORPHOGENESIS	GO_REGULATION_OF_ANATOMICAL_STRUCTURE_MORPHOGENESIS		1010	0.606136	2.13315	0	0	0	3006	tags=33%, list=15%, signal=37%
COAGULATION	GO_COAGULATION		314	0.591901	2.13149	0	0	0	2946	tags=32%, list=15%, signal=37%
REGULATION_OF_CELL_MORPHOGENESIS	GO_REGULATION_OF_CELL_MORPHOGENESIS		463	0.559151	2.1299	0	0	0	2965	tags=30%, list=15%, signal=35%
POSITIVE_REGULATION_OF_LOCOMOTION	GO_POSITIVE_REGULATION_OF_LOCOMOTION		514	0.663906	2.12668	0	0	0	2391	tags=36%, list=12%, signal=39%
REGULATION_OF_SECRETION	GO_REGULATION_OF_SECRETION		745	0.498535	2.12415	0	0	0	2801	tags=25%, list=14%, signal=28%
REGULATION_OF_BODY_FLUID_LEVELS	GO_REGULATION_OF_BODY_FLUID_LEVELS		467	0.524863	2.12074	0	0	0	2749	tags=26%, list=14%, signal=29%
REGULATION_OF_SUPRAMOLECULAR_FIBER_ORGANIZATION	GO_REGULATION_OF_SUPRAMOLECULAR_FIBER_ORGANIZATION		326	0.577966	2.11932	0	0	0	3449	tags=34%, list=17%, signal=40%
POSITIVE_REGULATION_OF_CYTOSKELETON_ORGANIZATION	GO_POSITIVE_REGULATION_OF_CYTOSKELETON_ORGANIZATION		216	0.528741	2.11908	0	0	0	3426	tags=32%, list=17%, signal=38%
HEAD_DEVELOPMENT	GO_HEAD_DEVELOPMENT		738	0.484427	2.11742	0	0	0	2546	tags=20%, list=13%, signal=22%
EMBRYONIC_MORPHOGENESIS	GO_EMBRYONIC_MORPHOGENESIS		553	0.53046	2.11521	0	0	0	3007	tags=27%, list=15%, signal=31%
COGNITION	GO_COGNITION		283	0.542982	2.11256	0	0	0	2585	tags=24%, list=13%, signal=27%
VACUOLAR_MEMBRANE	GO_VACUOLAR_MEMBRANE		381	0.478755	2.11168	0	0	0	4184	tags=35%, list=21%, signal=43%
VESICLE_MEMBRANE	GO_VESICLE_MEMBRANE		747	0.530561	2.11168	0	0	0	2904	tags=27%, list=14%, signal=30%
REGULATION_OF_PROTEIN_POLYMERIZATION	GO_REGULATION_OF_PROTEIN_POLYMERIZATION		201	0.481149	2.11083	0	0	0	3449	tags=28%, list=17%, signal=33%
CYTOPLASMIC_REGION	GO_CYTOPLASMIC_REGION		460	0.425869	2.10967	0	0	0	2917	tags=20%, list=14%, signal=23%
MEMBRANE_REGION	GO_MEMBRANE_REGION		322	0.601308	2.10907	0	0	0	3001	tags=35%, list=15%, signal=41%
REGULATION_OF_PHOSPHORUS_METABOLIC_PROCESS	GO_REGULATION_OF_PHOSPHORUS_METABOLIC_PROCESS		1564	0.51354	2.109	0	0	0	3548	tags=30%, list=18%, signal=34%
CELL_MOTILITY	GO_CELL_MOTILITY		1473	0.608493	2.10892	0	0	0	2773	tags=32%, list=14%, signal=35%
CELL_SURFACE	GO_CELL_SURFACE		774	0.626859	2.10885	0	0	0	3408	tags=39%, list=17%, signal=45%
IMMUNE_EFFECTOR_PROCESS	GO_IMMUNE_EFFECTOR_PROCESS		1100	0.596688	2.10635	0	0	0	3481	tags=37%, list=17%, signal=42%
FAT_CELL_DIFFERENTIATION	GO_FAT_CELL_DIFFERENTIATION		202	0.591662	2.10614	0	0	0	3067	tags=33%, list=15%, signal=39%
NEGATIVE_REGULATION_OF_CELL_DEVELOPMENT	GO_NEGATIVE_REGULATION_OF_CELL_DEVELOPMENT		314	0.554065	2.10576	0	0	0	3433	tags=32%, list=17%, signal=38%
POSITIVE_REGULATION_OF_CELL_DEVELOPMENT	GO_POSITIVE_REGULATION_OF_CELL_DEVELOPMENT		510	0.521695	2.10367	0	0	0	3216	tags=28%, list=16%, signal=33%
CARDIOVASCULAR_SYSTEM_DEVELOPMENT	GO_CARDIOVASCULAR_SYSTEM_DEVELOPMENT		671	0.660542	2.1012	0	0	0	2538	tags=38%, list=13%, signal=42%
CELL_CELL_SIGNALING	GO_CELL_CELL_SIGNALING		1565	0.506961	2.1005	0	0	0	2853	tags=22%, list=14%, signal=24%
CELL_MORPHOGENESIS_INVOLVED_IN_NEURON_DIFFERENTIATION	GO_CELL_MORPHOGENESIS_INVOLVED_IN_NEURON_DIFFERENTIATION		560	0.522733	2.10045	0	0	0	3493	tags=30%, list=17%, signal=35%
PROCESS_UTILIZING_AUTOPHAGIC_MECHANISM	GO_PROCESS_UTILIZING_AUTOPHAGIC_MECHANISM		463	0.468222	2.10037	0	0	0	3863	tags=28%, list=19%, signal=34%
CELL_MORPHOGENESIS_INVOLVED_IN_DIFFERENTIATION	GO_CELL_MORPHOGENESIS_INVOLVED_IN_DIFFERENTIATION		710	0.558016	2.10032	0	0	0	3106	tags=29%, list=15%, signal=33%
NEGATIVE_REGULATION_OF_RESPONSE_TO_EXTERNAL_STIMULUS	GO_NEGATIVE_REGULATION_OF_RESPONSE_TO_EXTERNAL_STIMULUS		311	0.626922	2.09916	0	0	0	3063	tags=33%, list=15%, signal=38%
MEMBRANE_PROTEIN_COMPLEX	GO_MEMBRANE_PROTEIN_COMPLEX		1094	0.425468	2.09607	0	0	0	3221	tags=21%, list=16%, signal=24%
MYELOID_CELL_DIFFERENTIATION	GO_MYELOID_CELL_DIFFERENTIATION		364	0.588352	2.09578	0	0	0	3004	tags=31%, list=15%, signal=36%
REGULATION_OF_CATION_TRANSMEMBRANE_TRANSPORT	GO_REGULATION_OF_CATION_TRANSMEMBRANE_TRANSPORT		312	0.538853	2.09518	0	0	0	3561	tags=32%, list=18%, signal=38%
NEGATIVE_REGULATION_OF_CELL_DIFFERENTIATION	GO_NEGATIVE_REGULATION_OF_CELL_DIFFERENTIATION		647	0.573868	2.09479	0	0	0	3007	tags=31%, list=15%, signal=35%
CELL_CORTEX	GO_CELL_CORTEX		282	0.469751	2.09425	0	0	0	2733	tags=23%, list=14%, signal=26%
REGULATION_OF_CELLULAR_COMPONENT_MOVEMENT	GO_REGULATION_OF_CELLULAR_COMPONENT_MOVEMENT		922	0.62662	2.09356	0	0	0	2988	tags=37%, list=15%, signal=41%
G_PROTEIN_COUPLED_RECEPTOR_SIGNALING_PATHWAY_COUPLED_TO_CYCLIC_NUCLEOTIDE_SECOND_MESSENGER	GO_G_PROTEIN_COUPLED_RECEPTOR_SIGNALING_PATHWAY_COUPLED_TO_CYCLIC_NUCLEOTIDE_SECOND_MESSENGER		232	0.621441	2.09286	0	0	0	2227	tags=26%, list=11%, signal=29%
REGULATION_OF_PEPTIDE_SECRETION	GO_REGULATION_OF_PEPTIDE_SECRETION		450	0.533951	2.09198	0	0	0	3067	tags=31%, list=15%, signal=36%
REGULATION_OF_CELL_DEVELOPMENT	GO_REGULATION_OF_CELL_DEVELOPMENT		882	0.532229	2.09162	0	0	0	2840	tags=26%, list=14%, signal=29%
POSITIVE_REGULATION_OF_INTRACELLULAR_SIGNAL_TRANSDUCTION	GO_POSITIVE_REGULATION_OF_INTRACELLULAR_SIGNAL_TRANSDUCTION		934	0.574709	2.08931	0	0	0	3544	tags=34%, list=18%, signal=40%
MAINTENANCE_OF_LOCATION	GO_MAINTENANCE_OF_LOCATION		307	0.557499	2.08859	0	0	0	3370	tags=35%, list=17%, signal=41%
NEGATIVE_REGULATION_OF_DEVELOPMENTAL_PROCESS	GO_NEGATIVE_REGULATION_OF_DEVELOPMENTAL_PROCESS		873	0.569726	2.08793	0	0	0	3007	tags=30%, list=15%, signal=34%
RESPONSE_TO_NITROGEN_COMPOUND	GO_RESPONSE_TO_NITROGEN_COMPOUND		917	0.497726	2.08639	0	0	0	3239	tags=27%, list=16%, signal=31%
PEPTIDYL_TYROSINE_MODIFICATION	GO_PEPTIDYL_TYROSINE_MODIFICATION		341	0.586832	2.08627	0	0	0	3577	tags=37%, list=18%, signal=44%
REGULATION_OF_RESPONSE_TO_EXTERNAL_STIMULUS	GO_REGULATION_OF_RESPONSE_TO_EXTERNAL_STIMULUS		724	0.637423	2.0829	0	0	0	3063	tags=36%, list=15%, signal=41%
REGULATION_OF_MYELOID_CELL_DIFFERENTIATION	GO_REGULATION_OF_MYELOID_CELL_DIFFERENTIATION		208	0.608117	2.08249	0	0	0	2717	tags=29%, list=13%, signal=33%
BLOOD_VESSEL_MORPHOGENESIS	GO_BLOOD_VESSEL_MORPHOGENESIS		559	0.672924	2.08043	0	0	0	2439	tags=38%, list=12%, signal=42%
GROWTH	GO_GROWTH		928	0.531011	2.08019	0	0	0	3434	tags=31%, list=17%, signal=35%
NEGATIVE_REGULATION_OF_CATALYTIC_ACTIVITY	GO_NEGATIVE_REGULATION_OF_CATALYTIC_ACTIVITY		719	0.527775	2.07808	0	0	0	2909	tags=25%, list=14%, signal=29%
CELLULAR_RESPONSE_TO_OXYGEN_CONTAINING_COMPOUND	GO_CELLULAR_RESPONSE_TO_OXYGEN_CONTAINING_COMPOUND		1048	0.533981	2.07788	0	0	0	3251	tags=30%, list=16%, signal=34%
RESPONSE_TO_METAL_ION	GO_RESPONSE_TO_METAL_ION		349	0.507047	2.0767	0	0	0	2713	tags=25%, list=13%, signal=28%
PROTEIN_LOCALIZATION_TO_PLASMA_MEMBRANE	GO_PROTEIN_LOCALIZATION_TO_PLASMA_MEMBRANE		247	0.457698	2.07646	0	0	0	3374	tags=29%, list=17%, signal=35%
INNATE_IMMUNE_RESPONSE	GO_INNATE_IMMUNE_RESPONSE		820	0.606523	2.07425	0	0	0	3206	tags=33%, list=16%, signal=38%
CELLULAR_RESPONSE_TO_ORGANIC_CYCLIC_COMPOUND	GO_CELLULAR_RESPONSE_TO_ORGANIC_CYCLIC_COMPOUND		511	0.505901	2.07353	0	0	0	2561	tags=23%, list=13%, signal=26%
SECRETION	GO_SECRETION		1548	0.526714	2.07348	0	0	0	3494	tags=31%, list=17%, signal=34%
REGULATION_OF_CALCIUM_ION_TRANSPORT	GO_REGULATION_OF_CALCIUM_ION_TRANSPORT		231	0.594323	2.07226	0	0	0	3418	tags=37%, list=17%, signal=44%
REGULATION_OF_CELL_POPULATION_PROLIFERATION	GO_REGULATION_OF_CELL_POPULATION_PROLIFERATION		1509	0.554606	2.07013	0	0	0	2538	tags=27%, list=13%, signal=28%
POSITIVE_REGULATION_OF_PROTEIN_MODIFICATION_PROCESS	GO_POSITIVE_REGULATION_OF_PROTEIN_MODIFICATION_PROCESS		1132	0.522401	2.06927	0	0	0	3542	tags=31%, list=18%, signal=36%
REGULATION_OF_MAPK_CASCADE	GO_REGULATION_OF_MAPK_CASCADE		686	0.567798	2.06458	0	0	0	3179	tags=32%, list=16%, signal=37%
GLUTAMATERGIC_SYNAPSE	GO_GLUTAMATERGIC_SYNAPSE		342	0.429993	2.06252	0	0	0	3357	tags=20%, list=17%, signal=24%
CELL_JUNCTION	GO_CELL_JUNCTION		1217	0.513874	2.06238	0	0	0	3256	tags=28%, list=16%, signal=31%
REGULATION_OF_CELLULAR_LOCALIZATION	GO_REGULATION_OF_CELLULAR_LOCALIZATION		851	0.46127	2.06212	0	0	0	3475	tags=27%, list=17%, signal=31%
LOCOMOTION	GO_LOCOMOTION		1688	0.602621	2.06131	0	0	0	3013	tags=33%, list=15%, signal=35%
SENSORY_ORGAN_DEVELOPMENT	GO_SENSORY_ORGAN_DEVELOPMENT		516	0.507616	2.06002	0	0	0	2534	tags=21%, list=13%, signal=23%
REGULATION_OF_CELL_MORPHOGENESIS_INVOLVED_IN_DIFFERENTIATION	GO_REGULATION_OF_CELL_MORPHOGENESIS_INVOLVED_IN_DIFFERENTIATION		291	0.529629	2.05992	0	0	0	2965	tags=26%, list=15%, signal=31%
MOLECULAR_FUNCTION_REGULATOR	GO_MOLECULAR_FUNCTION_REGULATOR		1643	0.48892	2.05964	0	0	0	2943	tags=23%, list=15%, signal=25%
REPRODUCTIVE_SYSTEM_DEVELOPMENT	GO_REPRODUCTIVE_SYSTEM_DEVELOPMENT		412	0.509981	2.05477	0	0	0	3028	tags=27%, list=15%, signal=31%
CELL_ACTIVATION	GO_CELL_ACTIVATION		1297	0.608942	2.05476	0	0	0	3489	tags=38%, list=17%, signal=43%
ENZYME_REGULATOR_ACTIVITY	GO_ENZYME_REGULATOR_ACTIVITY		944	0.471398	2.05383	0	0	0	2939	tags=22%, list=15%, signal=24%
FOREBRAIN_DEVELOPMENT	GO_FOREBRAIN_DEVELOPMENT		371	0.46187	2.05304	0	0	0	2719	tags=22%, list=13%, signal=25%
INFLAMMATORY_RESPONSE	GO_INFLAMMATORY_RESPONSE		653	0.669087	2.05276	0	0	0	3063	tags=41%, list=15%, signal=47%
REGULATION_OF_INTRACELLULAR_SIGNAL_TRANSDUCTION	GO_REGULATION_OF_INTRACELLULAR_SIGNAL_TRANSDUCTION		1702	0.518462	2.05172	0	0	0	3216	tags=29%, list=16%, signal=31%
CYTOKINE_SECRETION	GO_CYTOKINE_SECRETION		203	0.677344	2.04966	0	0	0	2763	tags=42%, list=14%, signal=49%
REGULATION_OF_CELL_PROJECTION_ORGANIZATION	GO_REGULATION_OF_CELL_PROJECTION_ORGANIZATION		639	0.513763	2.04873	0	0	0	2988	tags=26%, list=15%, signal=30%
LEUKOCYTE_MEDIATED_IMMUNITY	GO_LEUKOCYTE_MEDIATED_IMMUNITY		740	0.592561	2.04828	0	0	0	3481	tags=37%, list=17%, signal=43%
ACTIVATION_OF_PROTEIN_KINASE_ACTIVITY	GO_ACTIVATION_OF_PROTEIN_KINASE_ACTIVITY		314	0.499469	2.04827	0	0	0	3603	tags=32%, list=18%, signal=38%
CYTOSKELETAL_PROTEIN_BINDING	GO_CYTOSKELETAL_PROTEIN_BINDING		919	0.476732	2.04714	0	0	0	3240	tags=27%, list=16%, signal=30%
RESPONSE_TO_CYTOKINE	GO_RESPONSE_TO_CYTOKINE		1092	0.613611	2.04603	0	0	0	3140	tags=35%, list=16%, signal=39%
REGULATION_OF_CYTOSKELETON_ORGANIZATION	GO_REGULATION_OF_CYTOSKELETON_ORGANIZATION		498	0.526251	2.0453	0	0	0	3215	tags=30%, list=16%, signal=34%
REGULATION_OF_CELL_ADHESION	GO_REGULATION_OF_CELL_ADHESION		644	0.642511	2.04494	0	0	0	3087	tags=41%, list=15%, signal=47%
NEGATIVE_REGULATION_OF_IMMUNE_SYSTEM_PROCESS	GO_NEGATIVE_REGULATION_OF_IMMUNE_SYSTEM_PROCESS		410	0.637092	2.0446	0	0	0	2909	tags=37%, list=14%, signal=42%
AMEBOIDAL_TYPE_CELL_MIGRATION	GO_AMEBOIDAL_TYPE_CELL_MIGRATION		379	0.620116	2.04268	0	0	0	3433	tags=42%, list=17%, signal=50%
TISSUE_MORPHOGENESIS	GO_TISSUE_MORPHOGENESIS		635	0.558022	2.04229	0	0	0	3007	tags=29%, list=15%, signal=33%
REGULATION_OF_PROTEIN_MODIFICATION_PROCESS	GO_REGULATION_OF_PROTEIN_MODIFICATION_PROCESS		1692	0.501523	2.04226	0	0	0	3548	tags=29%, list=18%, signal=32%
ENDOPLASMIC_RETICULUM_LUMEN	GO_ENDOPLASMIC_RETICULUM_LUMEN		297	0.68589	2.04174	0	0	0	2360	tags=33%, list=12%, signal=37%
PEPTIDASE_REGULATOR_ACTIVITY	GO_PEPTIDASE_REGULATOR_ACTIVITY		201	0.631816	2.04125	0	0	0	2455	tags=27%, list=12%, signal=31%
POSITIVE_REGULATION_OF_SECRETION	GO_POSITIVE_REGULATION_OF_SECRETION		396	0.545146	2.03812	0	0	0	2791	tags=27%, list=14%, signal=30%
REGULATION_OF_ESTABLISHMENT_OF_PROTEIN_LOCALIZATION	GO_REGULATION_OF_ESTABLISHMENT_OF_PROTEIN_LOCALIZATION		690	0.486368	2.03662	0	0	0	3212	tags=27%, list=16%, signal=31%
REGULATION_OF_PROTEIN_LOCALIZATION	GO_REGULATION_OF_PROTEIN_LOCALIZATION		939	0.477424	2.03621	0	0	0	3219	tags=27%, list=16%, signal=30%
CELLULAR_RESPONSE_TO_NITROGEN_COMPOUND	GO_CELLULAR_RESPONSE_TO_NITROGEN_COMPOUND		602	0.520925	2.03559	0	0	0	3216	tags=29%, list=16%, signal=34%
NEGATIVE_REGULATION_OF_SECRETION	GO_NEGATIVE_REGULATION_OF_SECRETION		214	0.534576	2.03534	0	0	0	2763	tags=30%, list=14%, signal=35%
POSITIVE_REGULATION_OF_IMMUNE_RESPONSE	GO_POSITIVE_REGULATION_OF_IMMUNE_RESPONSE		743	0.602275	2.03515	0	0	0	3087	tags=32%, list=15%, signal=36%
REGULATION_OF_IMMUNE_EFFECTOR_PROCESS	GO_REGULATION_OF_IMMUNE_EFFECTOR_PROCESS		378	0.618135	2.03385	0	0	0	3421	tags=40%, list=17%, signal=47%
POSITIVE_REGULATION_OF_NERVOUS_SYSTEM_DEVELOPMENT	GO_POSITIVE_REGULATION_OF_NERVOUS_SYSTEM_DEVELOPMENT		503	0.520819	2.0327	0	0	0	2918	tags=26%, list=14%, signal=30%
LEUKOCYTE_PROLIFERATION	GO_LEUKOCYTE_PROLIFERATION		280	0.644028	2.0301	0	0	0	3035	tags=40%, list=15%, signal=47%
POSITIVE_REGULATION_OF_MAP_KINASE_ACTIVITY	GO_POSITIVE_REGULATION_OF_MAP_KINASE_ACTIVITY		244	0.577422	2.02875	0	0	0	3472	tags=37%, list=17%, signal=44%
POSITIVE_REGULATION_OF_PEPTIDE_SECRETION	GO_POSITIVE_REGULATION_OF_PEPTIDE_SECRETION		260	0.574275	2.02872	0	0	0	2791	tags=30%, list=14%, signal=35%
POSITIVE_REGULATION_OF_PROTEIN_METABOLIC_PROCESS	GO_POSITIVE_REGULATION_OF_PROTEIN_METABOLIC_PROCESS		1510	0.51423	2.02806	0	0	0	3221	tags=27%, list=16%, signal=30%
GTPASE_ACTIVITY	GO_GTPASE_ACTIVITY		281	0.53682	2.02765	0	0	0	2610	tags=25%, list=13%, signal=28%
SKELETAL_SYSTEM_MORPHOGENESIS	GO_SKELETAL_SYSTEM_MORPHOGENESIS		229	0.654685	2.02738	0	0	0	2341	tags=31%, list=12%, signal=34%
IMMUNE_SYSTEM_DEVELOPMENT	GO_IMMUNE_SYSTEM_DEVELOPMENT		904	0.5533	2.02734	0	0	0	3067	tags=29%, list=15%, signal=33%
DEFENSE_RESPONSE	GO_DEFENSE_RESPONSE		1472	0.608756	2.02678	0	0	0	3067	tags=33%, list=15%, signal=36%
RESPONSE_TO_INORGANIC_SUBSTANCE	GO_RESPONSE_TO_INORGANIC_SUBSTANCE		524	0.512811	2.02677	0	0	0	2714	tags=25%, list=13%, signal=29%
SKELETAL_SYSTEM_DEVELOPMENT	GO_SKELETAL_SYSTEM_DEVELOPMENT		498	0.62748	2.02493	0	0	0	2341	tags=29%, list=12%, signal=32%
NEURON_DEATH	GO_NEURON_DEATH		324	0.512072	2.02456	0	0	0	2523	tags=23%, list=13%, signal=26%
REGULATION_OF_IMMUNE_SYSTEM_PROCESS	GO_REGULATION_OF_IMMUNE_SYSTEM_PROCESS		1411	0.610261	2.02316	0	0	0	3096	tags=33%, list=15%, signal=37%
POSITIVE_REGULATION_OF_CELL_POPULATION_PROLIFERATION	GO_POSITIVE_REGULATION_OF_CELL_POPULATION_PROLIFERATION		869	0.55197	2.02309	0	0	0	2801	tags=29%, list=14%, signal=32%
PHOSPHOLIPID_METABOLIC_PROCESS	GO_PHOSPHOLIPID_METABOLIC_PROCESS		244	0.486025	2.02307	0	0	0	3087	tags=28%, list=15%, signal=33%
NEGATIVE_REGULATION_OF_LOCOMOTION	GO_NEGATIVE_REGULATION_OF_LOCOMOTION		307	0.626302	2.02016	0	0	0	2844	tags=36%, list=14%, signal=41%
PROTEIN_PHOSPHORYLATION	GO_PROTEIN_PHOSPHORYLATION		1821	0.502497	2.01989	0	0	0	3548	tags=29%, list=18%, signal=32%
SECRETORY_VESICLE	GO_SECRETORY_VESICLE		932	0.539146	2.01972	0	0	0	3482	tags=31%, list=17%, signal=36%
CATION_TRANSMEMBRANE_TRANSPORT	GO_CATION_TRANSMEMBRANE_TRANSPORT		789	0.433217	2.01845	0	0	0	3362	tags=22%, list=17%, signal=25%
POSITIVE_REGULATION_OF_PROTEIN_SERINE_THREONINE_KINASE_ACTIVITY	GO_POSITIVE_REGULATION_OF_PROTEIN_SERINE_THREONINE_KINASE_ACTIVITY		314	0.54135	2.01745	0	0	0	3542	tags=33%, list=18%, signal=40%
REGULATION_OF_CELLULAR_RESPONSE_TO_GROWTH_FACTOR_STIMULUS	GO_REGULATION_OF_CELLULAR_RESPONSE_TO_GROWTH_FACTOR_STIMULUS		257	0.681039	2.01714	0	0	0	2641	tags=35%, list=13%, signal=40%
ANIMAL_ORGAN_MORPHOGENESIS	GO_ANIMAL_ORGAN_MORPHOGENESIS		992	0.577514	2.01692	0	0	0	2546	tags=26%, list=13%, signal=28%
REGULATION_OF_PROTEOLYSIS	GO_REGULATION_OF_PROTEOLYSIS		652	0.506124	2.01528	0	0	0	2455	tags=20%, list=12%, signal=22%
CYTOKINE_MEDIATED_SIGNALING_PATHWAY	GO_CYTOKINE_MEDIATED_SIGNALING_PATHWAY		718	0.638342	2.01334	0	0	0	3006	tags=36%, list=15%, signal=41%
MOLECULAR_TRANSDUCER_ACTIVITY	GO_MOLECULAR_TRANSDUCER_ACTIVITY		1127	0.532312	2.01171	0	0	0	2986	tags=25%, list=15%, signal=28%
REGULATION_OF_CYTOSOLIC_CALCIUM_ION_CONCENTRATION	GO_REGULATION_OF_CYTOSOLIC_CALCIUM_ION_CONCENTRATION		338	0.601707	2.01112	0	0	0	2948	tags=32%, list=15%, signal=37%
POSITIVE_REGULATION_OF_IMMUNE_SYSTEM_PROCESS	GO_POSITIVE_REGULATION_OF_IMMUNE_SYSTEM_PROCESS		1005	0.615566	2.01014	0	0	0	3073	tags=34%, list=15%, signal=38%
SECOND_MESSENGER_MEDIATED_SIGNALING	GO_SECOND_MESSENGER_MEDIATED_SIGNALING		420	0.58827	2.00905	0	0	0	2998	tags=32%, list=15%, signal=37%
NEURON_APOPTOTIC_PROCESS	GO_NEURON_APOPTOTIC_PROCESS		226	0.4776	2.00875	0	0	0	2428	tags=22%, list=12%, signal=25%
NEGATIVE_REGULATION_OF_GROWTH	GO_NEGATIVE_REGULATION_OF_GROWTH		247	0.597454	2.00793	0	0	0	3542	tags=38%, list=18%, signal=46%
REGULATION_OF_BINDING	GO_REGULATION_OF_BINDING		354	0.501651	2.00731	0	0	0	3495	tags=29%, list=17%, signal=35%
NEGATIVE_REGULATION_OF_CELL_DEATH	GO_NEGATIVE_REGULATION_OF_CELL_DEATH		898	0.517428	2.00594	0	0	0	3140	tags=28%, list=16%, signal=32%
GLYCOSAMINOGLYCAN_BINDING	GO_GLYCOSAMINOGLYCAN_BINDING		211	0.717376	2.00255	0	0	0	1924	tags=40%, list=10%, signal=44%
TISSUE_MIGRATION	GO_TISSUE_MIGRATION		280	0.64645	2.00228	0	0	0	3408	tags=46%, list=17%, signal=54%
POSITIVE_REGULATION_OF_MOLECULAR_FUNCTION	GO_POSITIVE_REGULATION_OF_MOLECULAR_FUNCTION		1638	0.481418	2.00218	0	0	0	3148	tags=26%, list=16%, signal=28%
REGULATION_OF_EPITHELIAL_CELL_MIGRATION	GO_REGULATION_OF_EPITHELIAL_CELL_MIGRATION		211	0.6472	2.0003	0	0	0	2391	tags=36%, list=12%, signal=40%
NEGATIVE_REGULATION_OF_PROTEIN_METABOLIC_PROCESS	GO_NEGATIVE_REGULATION_OF_PROTEIN_METABOLIC_PROCESS		978	0.509791	1.99979	0	0	0	2680	tags=22%, list=13%, signal=24%
ENDOPLASMIC_RETICULUM	GO_ENDOPLASMIC_RETICULUM		1742	0.452705	1.99932	0	0	0	3162	tags=23%, list=16%, signal=25%
NEGATIVE_REGULATION_OF_CELL_MOTILITY	GO_NEGATIVE_REGULATION_OF_CELL_MOTILITY		264	0.63995	1.99852	0	0	0	2844	tags=39%, list=14%, signal=44%
EMBRYO_DEVELOPMENT	GO_EMBRYO_DEVELOPMENT		945	0.491422	1.99829	0	0	0	2548	tags=22%, list=13%, signal=24%
PERINUCLEAR_REGION_OF_CYTOPLASM	GO_PERINUCLEAR_REGION_OF_CYTOPLASM		663	0.450861	1.99785	0	0	0	3449	tags=26%, list=17%, signal=30%
POSITIVE_REGULATION_OF_CELL_DEATH	GO_POSITIVE_REGULATION_OF_CELL_DEATH		647	0.558727	1.99706	0	0	0	3232	tags=31%, list=16%, signal=36%
OSSIFICATION	GO_OSSIFICATION		358	0.659831	1.99689	0	0	0	2341	tags=32%, list=12%, signal=36%
REGULATION_OF_CELL_DEATH	GO_REGULATION_OF_CELL_DEATH		1521	0.514764	1.99323	0	0	0	3153	tags=27%, list=16%, signal=29%
ENZYME_INHIBITOR_ACTIVITY	GO_ENZYME_INHIBITOR_ACTIVITY		339	0.542794	1.99133	0	0	0	2404	tags=22%, list=12%, signal=24%
REGULATION_OF_VASCULATURE_DEVELOPMENT	GO_REGULATION_OF_VASCULATURE_DEVELOPMENT		302	0.681996	1.98886	0	0	0	3083	tags=45%, list=15%, signal=52%
REGULATION_OF_CELL_ACTIVATION	GO_REGULATION_OF_CELL_ACTIVATION		521	0.643315	1.98782	0	0	0	3421	tags=44%, list=17%, signal=51%
CELL_CELL_SIGNALING_BY_WNT	GO_CELL_CELL_SIGNALING_BY_WNT		489	0.531897	1.98724	0	0	0	2555	tags=21%, list=13%, signal=23%
CELL_ACTIVATION_INVOLVED_IN_IMMUNE_RESPONSE	GO_CELL_ACTIVATION_INVOLVED_IN_IMMUNE_RESPONSE		671	0.582519	1.98598	0	0	0	3481	tags=36%, list=17%, signal=42%
PROTEIN_KINASE_B_SIGNALING	GO_PROTEIN_KINASE_B_SIGNALING		238	0.598473	1.98469	0	0	0	3408	tags=38%, list=17%, signal=45%
STEM_CELL_DIFFERENTIATION	GO_STEM_CELL_DIFFERENTIATION		238	0.528218	1.98442	0	0	0	2775	tags=24%, list=14%, signal=27%
POSITIVE_REGULATION_OF_CELLULAR_COMPONENT_ORGANIZATION	GO_POSITIVE_REGULATION_OF_CELLULAR_COMPONENT_ORGANIZATION		1134	0.491679	1.98358	0	0	0	2988	tags=24%, list=15%, signal=27%
JNK_CASCADE	GO_JNK_CASCADE		204	0.511797	1.98263	0	0	0	2900	tags=25%, list=14%, signal=29%
CELLULAR_COMPONENT_MORPHOGENESIS	GO_CELLULAR_COMPONENT_MORPHOGENESIS		1075	0.556701	1.98245	0	0	0	3115	tags=30%, list=15%, signal=33%
RESPONSE_TO_STEROID_HORMONE	GO_RESPONSE_TO_STEROID_HORMONE		373	0.513594	1.98134	0	0	0	2542	tags=24%, list=13%, signal=27%
CELLULAR_ION_HOMEOSTASIS	GO_CELLULAR_ION_HOMEOSTASIS		632	0.531466	1.98002	0	0	0	2637	tags=25%, list=13%, signal=28%
SECRETORY_GRANULE	GO_SECRETORY_GRANULE		789	0.559427	1.97828	0	0	0	3482	tags=33%, list=17%, signal=38%
CELL_JUNCTION_ASSEMBLY	GO_CELL_JUNCTION_ASSEMBLY		233	0.565652	1.97813	0	0	0	2095	tags=26%, list=10%, signal=28%
RESPONSE_TO_OXYGEN_CONTAINING_COMPOUND	GO_RESPONSE_TO_OXYGEN_CONTAINING_COMPOUND		1510	0.516247	1.97742	0	0	0	3494	tags=30%, list=17%, signal=34%
REGULATION_OF_DNA_BINDING_TRANSCRIPTION_FACTOR_ACTIVITY	GO_REGULATION_OF_DNA_BINDING_TRANSCRIPTION_FACTOR_ACTIVITY		401	0.530841	1.97637	0	0	0	3236	tags=29%, list=16%, signal=33%
REGULATION_OF_PEPTIDASE_ACTIVITY	GO_REGULATION_OF_PEPTIDASE_ACTIVITY		399	0.560525	1.97338	0	0	0	2455	tags=24%, list=12%, signal=26%
REGULATION_OF_METAL_ION_TRANSPORT	GO_REGULATION_OF_METAL_ION_TRANSPORT		360	0.559285	1.97243	0	0	0	2965	tags=30%, list=15%, signal=34%
SIGNALING_RECEPTOR_BINDING	GO_SIGNALING_RECEPTOR_BINDING		1457	0.568075	1.97225	0	0	0	3006	tags=29%, list=15%, signal=31%
RESPONSE_TO_ORGANIC_CYCLIC_COMPOUND	GO_RESPONSE_TO_ORGANIC_CYCLIC_COMPOUND		864	0.492575	1.97179	0	0	0	2637	tags=23%, list=13%, signal=25%
CALCIUM_ION_BINDING	GO_CALCIUM_ION_BINDING		641	0.54707	1.97115	0	0	0	2646	tags=26%, list=13%, signal=29%
TRANSPORT_VESICLE	GO_TRANSPORT_VESICLE		369	0.396147	1.97075	0	0	0	3442	tags=25%, list=17%, signal=29%
TUBE_MORPHOGENESIS	GO_TUBE_MORPHOGENESIS		786	0.631996	1.97032	0	0	0	2546	tags=34%, list=13%, signal=38%
MUSCLE_STRUCTURE_DEVELOPMENT	GO_MUSCLE_STRUCTURE_DEVELOPMENT		593	0.591961	1.96867	0	0	0	3102	tags=33%, list=15%, signal=38%
CARDIAC_MUSCLE_TISSUE_DEVELOPMENT	GO_CARDIAC_MUSCLE_TISSUE_DEVELOPMENT		202	0.588639	1.96844	0	0	0	3155	tags=34%, list=16%, signal=40%
REGULATION_OF_INFLAMMATORY_RESPONSE	GO_REGULATION_OF_INFLAMMATORY_RESPONSE		305	0.647756	1.96696	0	0	0	3063	tags=40%, list=15%, signal=46%
MYELOID_LEUKOCYTE_ACTIVATION	GO_MYELOID_LEUKOCYTE_ACTIVATION		607	0.611401	1.9669	0	0	0	3481	tags=38%, list=17%, signal=45%
ANTIGEN_PROCESSING_AND_PRESENTATION	GO_ANTIGEN_PROCESSING_AND_PRESENTATION		205	0.608558	1.96453	0	0	0	3180	tags=36%, list=16%, signal=42%
CELL_PROJECTION_ORGANIZATION	GO_CELL_PROJECTION_ORGANIZATION		1444	0.479137	1.96437	0	0	0	3202	tags=25%, list=16%, signal=27%
ENDOPLASMIC_RETICULUM_PART	GO_ENDOPLASMIC_RETICULUM_PART		1260	0.451127	1.96347	0	0	0	3132	tags=23%, list=16%, signal=25%
REGULATION_OF_TRANSMEMBRANE_TRANSPORT	GO_REGULATION_OF_TRANSMEMBRANE_TRANSPORT		522	0.508673	1.96286	0	0	0	2965	tags=24%, list=15%, signal=28%
POSITIVE_REGULATION_OF_KINASE_ACTIVITY	GO_POSITIVE_REGULATION_OF_KINASE_ACTIVITY		542	0.507327	1.96267	0	0	0	3542	tags=32%, list=18%, signal=37%
NEGATIVE_REGULATION_OF_PHOSPHORUS_METABOLIC_PROCESS	GO_NEGATIVE_REGULATION_OF_PHOSPHORUS_METABOLIC_PROCESS		502	0.519507	1.95704	0	0	0	2974	tags=27%, list=15%, signal=31%
LIPID_BINDING	GO_LIPID_BINDING		675	0.431579	1.95187	0	0	0	3252	tags=25%, list=16%, signal=29%
PROTEIN_LOCALIZATION_TO_CELL_PERIPHERY	GO_PROTEIN_LOCALIZATION_TO_CELL_PERIPHERY		304	0.430102	1.95155	0	0	0	3535	tags=29%, list=18%, signal=34%
POSITIVE_REGULATION_OF_MAPK_CASCADE	GO_POSITIVE_REGULATION_OF_MAPK_CASCADE		493	0.600127	1.95032	0	0	0	3216	tags=36%, list=16%, signal=41%
REGULATION_OF_MAP_KINASE_ACTIVITY	GO_REGULATION_OF_MAP_KINASE_ACTIVITY		318	0.566582	1.94974	0	0	0	3544	tags=36%, list=18%, signal=44%
EPITHELIAL_CELL_PROLIFERATION	GO_EPITHELIAL_CELL_PROLIFERATION		362	0.59606	1.94908	0	0	0	2534	tags=32%, list=13%, signal=36%
CELL_CELL_ADHESION_VIA_PLASMA_MEMBRANE_ADHESION_MOLECULES	GO_CELL_CELL_ADHESION_VIA_PLASMA_MEMBRANE_ADHESION_MOLECULES		244	0.578591	1.94894	0	0	0	1789	tags=22%, list=9%, signal=24%
RESPONSE_TO_PEPTIDE	GO_RESPONSE_TO_PEPTIDE		478	0.475794	1.94741	0	0	0	3223	tags=29%, list=16%, signal=34%
REGULATION_OF_HEMOPOIESIS	GO_REGULATION_OF_HEMOPOIESIS		420	0.572335	1.94683	0	0	0	3067	tags=30%, list=15%, signal=35%
METAL_ION_TRANSPORT	GO_METAL_ION_TRANSPORT		837	0.44885	1.94681	0	0	0	3362	tags=24%, list=17%, signal=28%
CELL_SURFACE_RECEPTOR_SIGNALING_PATHWAY_INVOLVED_IN_CELL_CELL_SIGNALING	GO_CELL_SURFACE_RECEPTOR_SIGNALING_PATHWAY_INVOLVED_IN_CELL_CELL_SIGNALING		586	0.516164	1.94461	0	0	0	2555	tags=20%, list=13%, signal=22%
CELLULAR_CHEMICAL_HOMEOSTASIS	GO_CELLULAR_CHEMICAL_HOMEOSTASIS		766	0.50096	1.94428	0	0	0	2637	tags=23%, list=13%, signal=26%
REGULATION_OF_TRANS_SYNAPTIC_SIGNALING	GO_REGULATION_OF_TRANS_SYNAPTIC_SIGNALING		423	0.496278	1.94377	0	0	0	3397	tags=27%, list=17%, signal=32%
CELL_MATRIX_ADHESION	GO_CELL_MATRIX_ADHESION		208	0.686008	1.94159	0	0	0	2235	tags=36%, list=11%, signal=40%
ACTIVATION_OF_IMMUNE_RESPONSE	GO_ACTIVATION_OF_IMMUNE_RESPONSE		575	0.609988	1.9415	0	0	0	2900	tags=30%, list=14%, signal=34%
CELLULAR_RESPONSE_TO_PEPTIDE	GO_CELLULAR_RESPONSE_TO_PEPTIDE		357	0.495623	1.94063	0	0	0	3216	tags=30%, list=16%, signal=35%
RESPONSE_TO_HORMONE	GO_RESPONSE_TO_HORMONE		930	0.472934	1.9401	0	0	0	3143	tags=25%, list=16%, signal=28%
CELLULAR_RESPONSE_TO_INORGANIC_SUBSTANCE	GO_CELLULAR_RESPONSE_TO_INORGANIC_SUBSTANCE		202	0.512126	1.93952	0	0	0	2523	tags=24%, list=13%, signal=27%
POSITIVE_REGULATION_OF_CELL_ADHESION	GO_POSITIVE_REGULATION_OF_CELL_ADHESION		386	0.643457	1.93901	0	0	0	3113	tags=43%, list=15%, signal=50%
INTRINSIC_COMPONENT_OF_PLASMA_MEMBRANE	GO_INTRINSIC_COMPONENT_OF_PLASMA_MEMBRANE		1585	0.515448	1.9384	0	0	0	2748	tags=23%, list=14%, signal=24%
POSITIVE_REGULATION_OF_IMMUNE_EFFECTOR_PROCESS	GO_POSITIVE_REGULATION_OF_IMMUNE_EFFECTOR_PROCESS		200	0.610341	1.93601	0	0	0	3421	tags=42%, list=17%, signal=50%
APOPTOTIC_PROCESS	GO_APOPTOTIC_PROCESS		1773	0.488984	1.93599	0	0	0	3143	tags=25%, list=16%, signal=28%
CELL_ADHESION_MOLECULE_BINDING	GO_CELL_ADHESION_MOLECULE_BINDING		458	0.568666	1.93595	0	0	0	2393	tags=23%, list=12%, signal=26%
POSITIVE_REGULATION_OF_CATALYTIC_ACTIVITY	GO_POSITIVE_REGULATION_OF_CATALYTIC_ACTIVITY		1309	0.479757	1.93532	0	0	0	3148	tags=26%, list=16%, signal=29%
PROTEIN_POLYMERIZATION	GO_PROTEIN_POLYMERIZATION		260	0.479416	1.9329	0	0	0	3596	tags=29%, list=18%, signal=35%
POSITIVE_REGULATION_OF_RESPONSE_TO_EXTERNAL_STIMULUS	GO_POSITIVE_REGULATION_OF_RESPONSE_TO_EXTERNAL_STIMULUS		289	0.688197	1.9319	0	0	0	2938	tags=44%, list=15%, signal=51%
B_CELL_ACTIVATION	GO_B_CELL_ACTIVATION		239	0.604066	1.93105	0	0	0	3421	tags=36%, list=17%, signal=42%
RHYTHMIC_PROCESS	GO_RHYTHMIC_PROCESS		269	0.48419	1.93103	0	0	0	2717	tags=23%, list=13%, signal=26%
ERK1_AND_ERK2_CASCADE	GO_ERK1_AND_ERK2_CASCADE		279	0.632217	1.92911	0	0	0	3548	tags=43%, list=18%, signal=52%
CELLULAR_RESPONSE_TO_DRUG	GO_CELLULAR_RESPONSE_TO_DRUG		336	0.499487	1.92895	0	0	0	3541	tags=33%, list=18%, signal=39%
REGULATION_OF_PROTEIN_BINDING	GO_REGULATION_OF_PROTEIN_BINDING		207	0.534191	1.92893	0	0	0	3542	tags=33%, list=18%, signal=39%
CELL_FATE_COMMITMENT	GO_CELL_FATE_COMMITMENT		244	0.491515	1.92817	0	0	0	2707	tags=22%, list=13%, signal=25%
RESPONSE_TO_TUMOR_NECROSIS_FACTOR	GO_RESPONSE_TO_TUMOR_NECROSIS_FACTOR		274	0.581663	1.92704	0	0	0	2799	tags=28%, list=14%, signal=33%
SMALL_GTPASE_MEDIATED_SIGNAL_TRANSDUCTION	GO_SMALL_GTPASE_MEDIATED_SIGNAL_TRANSDUCTION		529	0.503057	1.92601	0	0	0	3237	tags=31%, list=16%, signal=36%
RESPONSE_TO_LIPID	GO_RESPONSE_TO_LIPID		870	0.545813	1.92588	0	0	0	2643	tags=26%, list=13%, signal=29%
MYELOID_LEUKOCYTE_MEDIATED_IMMUNITY	GO_MYELOID_LEUKOCYTE_MEDIATED_IMMUNITY		524	0.579452	1.92492	0	0	0	3481	tags=35%, list=17%, signal=42%
MULTICELLULAR_ORGANISMAL_HOMEOSTASIS	GO_MULTICELLULAR_ORGANISMAL_HOMEOSTASIS		456	0.478568	1.92457	0	0	0	2637	tags=24%, list=13%, signal=27%
SENSORY_PERCEPTION_OF_LIGHT_STIMULUS	GO_SENSORY_PERCEPTION_OF_LIGHT_STIMULUS		201	0.408806	1.92298	0	0	0	2491	tags=11%, list=12%, signal=12%
RESPONSE_TO_ALCOHOL	GO_RESPONSE_TO_ALCOHOL		223	0.53129	1.92213	0	0	0	2637	tags=25%, list=13%, signal=29%
SYNAPSE_ORGANIZATION	GO_SYNAPSE_ORGANIZATION		390	0.506036	1.92198	0	0	0	2528	tags=22%, list=13%, signal=24%
VESICLE_LUMEN	GO_VESICLE_LUMEN		319	0.575647	1.92184	0	0	0	2415	tags=26%, list=12%, signal=29%
REGULATION_OF_DEFENSE_RESPONSE	GO_REGULATION_OF_DEFENSE_RESPONSE		691	0.594935	1.92152	0	0	0	3067	tags=32%, list=15%, signal=36%
TELENCEPHALON_DEVELOPMENT	GO_TELENCEPHALON_DEVELOPMENT		244	0.456829	1.92146	0	0	0	2719	tags=22%, list=13%, signal=25%
RAS_PROTEIN_SIGNAL_TRANSDUCTION	GO_RAS_PROTEIN_SIGNAL_TRANSDUCTION		417	0.505888	1.91843	0	0	0	3530	tags=34%, list=17%, signal=40%
EXTRINSIC_COMPONENT_OF_MEMBRANE	GO_EXTRINSIC_COMPONENT_OF_MEMBRANE		276	0.438587	1.91671	0	0	0	3610	tags=27%, list=18%, signal=32%
LEUKOCYTE_DIFFERENTIATION	GO_LEUKOCYTE_DIFFERENTIATION		488	0.603513	1.91655	0	0	0	3067	tags=35%, list=15%, signal=41%
EXTRACELLULAR_MATRIX	GO_EXTRACELLULAR_MATRIX		500	0.769994	1.91637	0	0	0	1952	tags=41%, list=10%, signal=45%
PHOSPHOLIPID_BINDING	GO_PHOSPHOLIPID_BINDING		400	0.420869	1.91636	0	0	0	3252	tags=24%, list=16%, signal=28%
REGULATION_OF_STRESS_ACTIVATED_PROTEIN_KINASE_SIGNALING_CASCADE	GO_REGULATION_OF_STRESS_ACTIVATED_PROTEIN_KINASE_SIGNALING_CASCADE		217	0.496412	1.91583	0	0	0	3176	tags=28%, list=16%, signal=33%
STRUCTURAL_MOLECULE_ACTIVITY	GO_STRUCTURAL_MOLECULE_ACTIVITY		718	0.60892	1.91511	0	0	0	1904	tags=20%, list=9%, signal=22%
MORPHOGENESIS_OF_AN_EPITHELIUM	GO_MORPHOGENESIS_OF_AN_EPITHELIUM		511	0.536599	1.91477	0	0	0	3402	tags=32%, list=17%, signal=37%
CELLULAR_RESPONSE_TO_HORMONE_STIMULUS	GO_CELLULAR_RESPONSE_TO_HORMONE_STIMULUS		656	0.457854	1.91442	0	0	0	3239	tags=25%, list=16%, signal=28%
REGULATION_OF_IMMUNE_RESPONSE	GO_REGULATION_OF_IMMUNE_RESPONSE		940	0.61614	1.91441	0	0	0	3096	tags=34%, list=15%, signal=38%
COLLAGEN_CONTAINING_EXTRACELLULAR_MATRIX	GO_COLLAGEN_CONTAINING_EXTRACELLULAR_MATRIX		392	0.784051	1.91389	0	0	0	1952	tags=46%, list=10%, signal=50%
POSITIVE_REGULATION_OF_DEFENSE_RESPONSE	GO_POSITIVE_REGULATION_OF_DEFENSE_RESPONSE		466	0.583582	1.91374	0	0	0	2938	tags=30%, list=15%, signal=34%
TAXIS	GO_TAXIS		596	0.644177	1.91229	0	0	0	3206	tags=40%, list=16%, signal=46%
LYMPHOCYTE_ACTIVATION	GO_LYMPHOCYTE_ACTIVATION		640	0.603788	1.91138	0	0	0	3315	tags=38%, list=16%, signal=44%
GUANYL_NUCLEOTIDE_BINDING	GO_GUANYL_NUCLEOTIDE_BINDING		342	0.482101	1.90899	0	0	0	2945	tags=24%, list=15%, signal=28%
LATE_ENDOSOME	GO_LATE_ENDOSOME		232	0.404949	1.90876	0	0	0	4280	tags=32%, list=21%, signal=40%
CALCIUM_MEDIATED_SIGNALING	GO_CALCIUM_MEDIATED_SIGNALING		207	0.624587	1.90858	0	0	0	3161	tags=40%, list=16%, signal=47%
MUSCLE_ORGAN_DEVELOPMENT	GO_MUSCLE_ORGAN_DEVELOPMENT		372	0.592868	1.90826	0	0	0	3164	tags=33%, list=16%, signal=38%
IMMUNE_RESPONSE_REGULATING_SIGNALING_PATHWAY	GO_IMMUNE_RESPONSE_REGULATING_SIGNALING_PATHWAY		537	0.596857	1.90775	0	0	0	3238	tags=31%, list=16%, signal=36%
G_PROTEIN_COUPLED_RECEPTOR_SIGNALING_PATHWAY	GO_G_PROTEIN_COUPLED_RECEPTOR_SIGNALING_PATHWAY		949	0.512373	1.90722	0	0	0	2248	tags=19%, list=11%, signal=21%
REGULATION_OF_ACTIN_FILAMENT_BASED_PROCESS	GO_REGULATION_OF_ACTIN_FILAMENT_BASED_PROCESS		364	0.591808	1.90637	0	0	0	2974	tags=33%, list=15%, signal=38%
STRESS_ACTIVATED_PROTEIN_KINASE_SIGNALING_CASCADE	GO_STRESS_ACTIVATED_PROTEIN_KINASE_SIGNALING_CASCADE		289	0.463379	1.90632	0	0	0	3176	tags=26%, list=16%, signal=30%
RESPONSE_TO_ACID_CHEMICAL	GO_RESPONSE_TO_ACID_CHEMICAL		323	0.561407	1.90227	0	0	0	2691	tags=28%, list=13%, signal=31%
REGULATION_OF_LYMPHOCYTE_ACTIVATION	GO_REGULATION_OF_LYMPHOCYTE_ACTIVATION		407	0.618295	1.90217	0	0	0	3385	tags=42%, list=17%, signal=49%
RECEPTOR_COMPLEX	GO_RECEPTOR_COMPLEX		384	0.531062	1.9017	0	0	0	2727	tags=25%, list=14%, signal=29%
REGULATION_OF_GTPASE_ACTIVITY	GO_REGULATION_OF_GTPASE_ACTIVITY		429	0.524532	1.90151	0	0	0	2918	tags=30%, list=14%, signal=34%
ION_HOMEOSTASIS	GO_ION_HOMEOSTASIS		773	0.502413	1.90097	0	0	0	2949	tags=25%, list=15%, signal=29%
NEUROGENESIS	GO_NEUROGENESIS		1528	0.513597	1.90041	0	0	0	3146	tags=25%, list=16%, signal=28%
REGULATION_OF_LEUKOCYTE_DIFFERENTIATION	GO_REGULATION_OF_LEUKOCYTE_DIFFERENTIATION		259	0.619389	1.90006	0	0	0	3067	tags=39%, list=15%, signal=45%
POSITIVE_REGULATION_OF_CELL_ACTIVATION	GO_POSITIVE_REGULATION_OF_CELL_ACTIVATION		317	0.654952	1.9	0	0	0	3087	tags=44%, list=15%, signal=51%
DIVALENT_INORGANIC_CATION_HOMEOSTASIS	GO_DIVALENT_INORGANIC_CATION_HOMEOSTASIS		485	0.574256	1.89971	0	0	0	2630	tags=28%, list=13%, signal=32%
REGULATION_OF_CELL_CELL_ADHESION	GO_REGULATION_OF_CELL_CELL_ADHESION		374	0.612459	1.89695	0	0	0	3385	tags=43%, list=17%, signal=50%
CYTOSKELETON_ORGANIZATION	GO_CYTOSKELETON_ORGANIZATION		1241	0.470606	1.89628	0	0	0	3115	tags=26%, list=15%, signal=29%
RESPONSE_TO_TRANSFORMING_GROWTH_FACTOR_BETA	GO_RESPONSE_TO_TRANSFORMING_GROWTH_FACTOR_BETA		233	0.605134	1.89579	0	0	0	3176	tags=39%, list=16%, signal=46%
T_CELL_ACTIVATION	GO_T_CELL_ACTIVATION		439	0.614467	1.89429	0	0	0	3587	tags=43%, list=18%, signal=51%
REGULATION_OF_ANIMAL_ORGAN_MORPHOGENESIS	GO_REGULATION_OF_ANIMAL_ORGAN_MORPHOGENESIS		245	0.597962	1.89428	0	0	0	2294	tags=25%, list=11%, signal=28%
POSITIVE_REGULATION_OF_GTPASE_ACTIVITY	GO_POSITIVE_REGULATION_OF_GTPASE_ACTIVITY		360	0.513987	1.89159	0	0	0	2874	tags=28%, list=14%, signal=32%
SUPRAMOLECULAR_COMPLEX	GO_SUPRAMOLECULAR_COMPLEX		839	0.494226	1.89134	0	0	0	3196	tags=24%, list=16%, signal=27%
METAL_ION_HOMEOSTASIS	GO_METAL_ION_HOMEOSTASIS		626	0.532111	1.89061	0	0	0	2948	tags=27%, list=15%, signal=31%
NEGATIVE_REGULATION_OF_CELLULAR_COMPONENT_ORGANIZATION	GO_NEGATIVE_REGULATION_OF_CELLULAR_COMPONENT_ORGANIZATION		643	0.480937	1.8892	0	0	0	3382	tags=26%, list=17%, signal=31%
POSITIVE_REGULATION_OF_HYDROLASE_ACTIVITY	GO_POSITIVE_REGULATION_OF_HYDROLASE_ACTIVITY		697	0.512411	1.88884	0	0	0	3051	tags=27%, list=15%, signal=31%
ESTABLISHMENT_OR_MAINTENANCE_OF_CELL_POLARITY	GO_ESTABLISHMENT_OR_MAINTENANCE_OF_CELL_POLARITY		201	0.498464	1.8884	0	0	0	2607	tags=26%, list=13%, signal=30%
RESPONSE_TO_ANTIBIOTIC	GO_RESPONSE_TO_ANTIBIOTIC		305	0.500165	1.88816	0	0	0	2643	tags=24%, list=13%, signal=27%
HEART_PROCESS	GO_HEART_PROCESS		273	0.553692	1.88812	0	0	0	2940	tags=28%, list=15%, signal=33%
NEGATIVE_REGULATION_OF_INTRACELLULAR_SIGNAL_TRANSDUCTION	GO_NEGATIVE_REGULATION_OF_INTRACELLULAR_SIGNAL_TRANSDUCTION		473	0.526796	1.88662	0	0	0	3362	tags=32%, list=17%, signal=37%
CELLULAR_RESPONSE_TO_LIPID	GO_CELLULAR_RESPONSE_TO_LIPID		564	0.533933	1.88628	0	0	0	3080	tags=29%, list=15%, signal=34%
RESPONSE_TO_OXYGEN_LEVELS	GO_RESPONSE_TO_OXYGEN_LEVELS		371	0.49524	1.88599	0	0	0	3120	tags=26%, list=15%, signal=31%
CYCLIC_NUCLEOTIDE_MEDIATED_SIGNALING	GO_CYCLIC_NUCLEOTIDE_MEDIATED_SIGNALING		203	0.583722	1.88595	0	0	0	2538	tags=26%, list=13%, signal=29%
MULTI_MULTICELLULAR_ORGANISM_PROCESS	GO_MULTI_MULTICELLULAR_ORGANISM_PROCESS		215	0.573393	1.88546	0	0	0	3383	tags=35%, list=17%, signal=41%
ADAPTIVE_IMMUNE_RESPONSE_BASED_ON_SOMATIC_RECOMBINATION_OF_IMMUNE_RECEPTORS_BUILT_FROM_IMMUNOGLOBULIN_SUPERFAMILY_DOMAINS	GO_ADAPTIVE_IMMUNE_RESPONSE_BASED_ON_SOMATIC_RECOMBINATION_OF_IMMUNE_RECEPTORS_BUILT_FROM_IMMUNOGLOBULIN_SUPERFAMILY_DOMAINS		252	0.655865	1.8842	0	0	0	3479	tags=45%, list=17%, signal=54%
POSITIVE_REGULATION_OF_ESTABLISHMENT_OF_PROTEIN_LOCALIZATION	GO_POSITIVE_REGULATION_OF_ESTABLISHMENT_OF_PROTEIN_LOCALIZATION		416	0.498442	1.88054	0	0	0	2791	tags=25%, list=14%, signal=28%
EXTERNAL_SIDE_OF_PLASMA_MEMBRANE	GO_EXTERNAL_SIDE_OF_PLASMA_MEMBRANE		305	0.652431	1.88005	0	0	0	3385	tags=44%, list=17%, signal=52%
CHEMICAL_HOMEOSTASIS	GO_CHEMICAL_HOMEOSTASIS		1107	0.470493	1.87954	0	0	0	2844	tags=23%, list=14%, signal=25%
SIDE_OF_MEMBRANE	GO_SIDE_OF_MEMBRANE		483	0.626433	1.87943	0	0	0	3113	tags=37%, list=15%, signal=43%
REGULATION_OF_LEUKOCYTE_PROLIFERATION	GO_REGULATION_OF_LEUKOCYTE_PROLIFERATION		211	0.65048	1.87803	0	0	0	2814	tags=41%, list=14%, signal=47%
UROGENITAL_SYSTEM_DEVELOPMENT	GO_UROGENITAL_SYSTEM_DEVELOPMENT		326	0.56978	1.87642	0	0	0	2546	tags=30%, list=13%, signal=34%
EMBRYONIC_ORGAN_DEVELOPMENT	GO_EMBRYONIC_ORGAN_DEVELOPMENT		412	0.50362	1.87604	0	0	0	3028	tags=26%, list=15%, signal=30%
REGULATION_OF_PROTEIN_SERINE_THREONINE_KINASE_ACTIVITY	GO_REGULATION_OF_PROTEIN_SERINE_THREONINE_KINASE_ACTIVITY		475	0.513974	1.87473	0	0	0	3544	tags=32%, list=18%, signal=38%
RESPONSE_TO_NUTRIENT	GO_RESPONSE_TO_NUTRIENT		211	0.502214	1.87398	0	0	0	3055	tags=27%, list=15%, signal=32%
REGULATION_OF_T_CELL_ACTIVATION	GO_REGULATION_OF_T_CELL_ACTIVATION		299	0.619871	1.87397	0	0	0	3385	tags=43%, list=17%, signal=51%
REGULATION_OF_RESPONSE_TO_STRESS	GO_REGULATION_OF_RESPONSE_TO_STRESS		1371	0.52292	1.87183	0	0	0	3077	tags=26%, list=15%, signal=29%
CELLULAR_RESPONSE_TO_EXTERNAL_STIMULUS	GO_CELLULAR_RESPONSE_TO_EXTERNAL_STIMULUS		315	0.494097	1.87103	0	0	0	3531	tags=31%, list=18%, signal=37%
PROTEIN_HOMODIMERIZATION_ACTIVITY	GO_PROTEIN_HOMODIMERIZATION_ACTIVITY		792	0.455695	1.87089	0	0	0	2926	tags=24%, list=15%, signal=27%
REGULATION_OF_SYSTEM_PROCESS	GO_REGULATION_OF_SYSTEM_PROCESS		561	0.52772	1.87009	0	0	0	2965	tags=26%, list=15%, signal=29%
NEURON_DEVELOPMENT	GO_NEURON_DEVELOPMENT		1051	0.518764	1.86933	0	0	0	3113	tags=25%, list=15%, signal=29%
RESPONSE_TO_DRUG	GO_RESPONSE_TO_DRUG		953	0.433746	1.86904	0	0	0	2786	tags=21%, list=14%, signal=24%
PROTEIN_HETERODIMERIZATION_ACTIVITY	GO_PROTEIN_HETERODIMERIZATION_ACTIVITY		406	0.448041	1.86617	0	0	0	3145	tags=23%, list=16%, signal=27%
PROTEIN_DIMERIZATION_ACTIVITY	GO_PROTEIN_DIMERIZATION_ACTIVITY		1165	0.441115	1.86568	0	0	0	2943	tags=23%, list=15%, signal=25%
REGULATION_OF_NERVOUS_SYSTEM_DEVELOPMENT	GO_REGULATION_OF_NERVOUS_SYSTEM_DEVELOPMENT		868	0.514768	1.86551	0	0	0	2919	tags=25%, list=14%, signal=28%
NEGATIVE_REGULATION_OF_PROTEIN_MODIFICATION_PROCESS	GO_NEGATIVE_REGULATION_OF_PROTEIN_MODIFICATION_PROCESS		541	0.508547	1.86149	0	0	0	2968	tags=26%, list=15%, signal=29%
INTRACELLULAR_RECEPTOR_SIGNALING_PATHWAY	GO_INTRACELLULAR_RECEPTOR_SIGNALING_PATHWAY		261	0.448852	1.86078	0	0	0	3035	tags=23%, list=15%, signal=27%
CELL_PART_MORPHOGENESIS	GO_CELL_PART_MORPHOGENESIS		650	0.508502	1.85987	0	0	0	3106	tags=26%, list=15%, signal=30%
RESPONSE_TO_BACTERIUM	GO_RESPONSE_TO_BACTERIUM		552	0.604461	1.85633	0	0	0	3461	tags=38%, list=17%, signal=44%
SENSORY_ORGAN_MORPHOGENESIS	GO_SENSORY_ORGAN_MORPHOGENESIS		247	0.5064	1.85574	0	0	0	2775	tags=22%, list=14%, signal=26%
AGING	GO_AGING		298	0.510393	1.85435	0	0	0	2763	tags=24%, list=14%, signal=28%
LYMPHOCYTE_DIFFERENTIATION	GO_LYMPHOCYTE_DIFFERENTIATION		336	0.603773	1.85407	0	0	0	3067	tags=36%, list=15%, signal=42%
REGULATION_OF_KINASE_ACTIVITY	GO_REGULATION_OF_KINASE_ACTIVITY		808	0.492788	1.85243	0	0	0	3544	tags=30%, list=18%, signal=35%
CATION_TRANSPORT	GO_CATION_TRANSPORT		1084	0.425728	1.85043	0	0	0	3362	tags=22%, list=17%, signal=25%
SOMATODENDRITIC_COMPARTMENT	GO_SOMATODENDRITIC_COMPARTMENT		778	0.464176	1.84996	0	0	0	3017	tags=21%, list=15%, signal=24%
MUSCLE_TISSUE_DEVELOPMENT	GO_MUSCLE_TISSUE_DEVELOPMENT		373	0.586002	1.84944	0	0	0	3164	tags=32%, list=16%, signal=38%
POSITIVE_REGULATION_OF_TRANSCRIPTION_BY_RNA_POLYMERASE_II	GO_POSITIVE_REGULATION_OF_TRANSCRIPTION_BY_RNA_POLYMERASE_II		1126	0.440244	1.8486	0	0	0	3164	tags=23%, list=16%, signal=25%
GOLGI_APPARATUS	GO_GOLGI_APPARATUS		1444	0.448197	1.84856	0	0	0	3168	tags=24%, list=16%, signal=26%
ADAPTIVE_IMMUNE_RESPONSE	GO_ADAPTIVE_IMMUNE_RESPONSE		387	0.649267	1.84851	0	0	0	3532	tags=45%, list=18%, signal=53%
CELL_BODY	GO_CELL_BODY		540	0.487982	1.84777	0	0	0	2597	tags=20%, list=13%, signal=22%
POSTSYNAPSE	GO_POSTSYNAPSE		583	0.460086	1.84533	0	0	0	3541	tags=23%, list=18%, signal=27%
PROTEIN_LOCALIZATION_TO_MEMBRANE	GO_PROTEIN_LOCALIZATION_TO_MEMBRANE		574	0.402516	1.84464	0	0	0	3374	tags=21%, list=17%, signal=25%
NERVOUS_SYSTEM_PROCESS	GO_NERVOUS_SYSTEM_PROCESS		1019	0.444339	1.8439	0	0	0	2536	tags=16%, list=13%, signal=17%
MESENCHYMAL_CELL_DIFFERENTIATION	GO_MESENCHYMAL_CELL_DIFFERENTIATION		207	0.616084	1.84344	0	0	0	3007	tags=36%, list=15%, signal=42%
RESPONSE_TO_OXIDATIVE_STRESS	GO_RESPONSE_TO_OXIDATIVE_STRESS		411	0.500239	1.84078	0	0	0	2714	tags=24%, list=13%, signal=27%
MEMBRANE_ORGANIZATION	GO_MEMBRANE_ORGANIZATION		789	0.421425	1.84064	0	0	0	3531	tags=25%, list=18%, signal=30%
REGULATION_OF_NEURON_PROJECTION_DEVELOPMENT	GO_REGULATION_OF_NEURON_PROJECTION_DEVELOPMENT		470	0.539207	1.84026	0	0	0	3198	tags=29%, list=16%, signal=34%
SYNAPTIC_SIGNALING	GO_SYNAPTIC_SIGNALING		676	0.466364	1.84004	0	0	0	3541	tags=25%, list=18%, signal=29%
POSITIVE_REGULATION_OF_CELLULAR_COMPONENT_BIOGENESIS	GO_POSITIVE_REGULATION_OF_CELLULAR_COMPONENT_BIOGENESIS		495	0.476666	1.83942	0	0	0	3452	tags=27%, list=17%, signal=31%
LEUKOCYTE_CELL_CELL_ADHESION	GO_LEUKOCYTE_CELL_CELL_ADHESION		316	0.63339	1.83937	0	0	0	3087	tags=44%, list=15%, signal=51%
AXON_PART	GO_AXON_PART		365	0.458478	1.83804	0	0	0	3366	tags=24%, list=17%, signal=28%
DEVELOPMENTAL_PROCESS_INVOLVED_IN_REPRODUCTION	GO_DEVELOPMENTAL_PROCESS_INVOLVED_IN_REPRODUCTION		624	0.419869	1.83665	0	0	0	3057	tags=21%, list=15%, signal=24%
VIRAL_LIFE_CYCLE	GO_VIRAL_LIFE_CYCLE		306	0.473388	1.83543	0	0	0	3049	tags=22%, list=15%, signal=25%
AXON	GO_AXON		580	0.466858	1.83205	0	0	0	2688	tags=19%, list=13%, signal=21%
RESPONSE_TO_MOLECULE_OF_BACTERIAL_ORIGIN	GO_RESPONSE_TO_MOLECULE_OF_BACTERIAL_ORIGIN		318	0.634694	1.83135	0	0	0	3461	tags=42%, list=17%, signal=50%
REGULATION_OF_ION_TRANSPORT	GO_REGULATION_OF_ION_TRANSPORT		641	0.505127	1.82755	0	0	0	2965	tags=24%, list=15%, signal=27%
MACROAUTOPHAGY	GO_MACROAUTOPHAGY		282	0.415997	1.82731	0	0	0	3806	tags=25%, list=19%, signal=31%
REGULATION_OF_SIGNALING_RECEPTOR_ACTIVITY	GO_REGULATION_OF_SIGNALING_RECEPTOR_ACTIVITY		540	0.556719	1.8255	0	0	0	2371	tags=23%, list=12%, signal=25%
NEGATIVE_REGULATION_OF_PHOSPHORYLATION	GO_NEGATIVE_REGULATION_OF_PHOSPHORYLATION		402	0.541187	1.82425	0	0	0	2968	tags=28%, list=15%, signal=32%
LEUKOCYTE_MIGRATION	GO_LEUKOCYTE_MIGRATION		410	0.680971	1.82422	0	0	0	2356	tags=40%, list=12%, signal=44%
DEVELOPMENTAL_GROWTH_INVOLVED_IN_MORPHOGENESIS	GO_DEVELOPMENTAL_GROWTH_INVOLVED_IN_MORPHOGENESIS		221	0.585869	1.82266	0	0	0	3001	tags=29%, list=15%, signal=34%
REGULATION_OF_CELLULAR_COMPONENT_BIOGENESIS	GO_REGULATION_OF_CELLULAR_COMPONENT_BIOGENESIS		862	0.482831	1.82231	0	0	0	3452	tags=27%, list=17%, signal=31%
POSITIVE_REGULATION_OF_LEUKOCYTE_CELL_CELL_ADHESION	GO_POSITIVE_REGULATION_OF_LEUKOCYTE_CELL_CELL_ADHESION		208	0.664415	1.82158	0	0	0	3421	tags=49%, list=17%, signal=58%
NEGATIVE_REGULATION_OF_APOPTOTIC_SIGNALING_PATHWAY	GO_NEGATIVE_REGULATION_OF_APOPTOTIC_SIGNALING_PATHWAY		208	0.501246	1.82095	0	0	0	3615	tags=32%, list=18%, signal=38%
POSITIVE_REGULATION_OF_TRANSFERASE_ACTIVITY	GO_POSITIVE_REGULATION_OF_TRANSFERASE_ACTIVITY		610	0.472341	1.82082	0	0	0	3542	tags=29%, list=18%, signal=35%
SYNAPSE	GO_SYNAPSE		1117	0.4447	1.82045	0	0	0	3543	tags=23%, list=18%, signal=26%
DEFENSE_RESPONSE_TO_VIRUS	GO_DEFENSE_RESPONSE_TO_VIRUS		219	0.584534	1.82012	0	0	0	3214	tags=35%, list=16%, signal=41%
REGULATION_OF_TRANSMEMBRANE_RECEPTOR_PROTEIN_SERINE_THREONINE_KINASE_SIGNALING_PATHWAY	GO_REGULATION_OF_TRANSMEMBRANE_RECEPTOR_PROTEIN_SERINE_THREONINE_KINASE_SIGNALING_PATHWAY		217	0.63513	1.81895	0	0	0	2625	tags=32%, list=13%, signal=36%
G_PROTEIN_COUPLED_RECEPTOR_ACTIVITY	GO_G_PROTEIN_COUPLED_RECEPTOR_ACTIVITY		483	0.48491	1.81799	0	0	0	2248	tags=16%, list=11%, signal=17%
EPITHELIAL_CELL_DEVELOPMENT	GO_EPITHELIAL_CELL_DEVELOPMENT		200	0.478088	1.81761	0	0	0	2890	tags=29%, list=14%, signal=34%
POST_TRANSLATIONAL_PROTEIN_MODIFICATION	GO_POST_TRANSLATIONAL_PROTEIN_MODIFICATION		352	0.521197	1.8167	0	0	0	2264	tags=16%, list=11%, signal=18%
CELLULAR_RESPONSE_TO_OXIDATIVE_STRESS	GO_CELLULAR_RESPONSE_TO_OXIDATIVE_STRESS		274	0.495472	1.81581	0	0	0	2761	tags=22%, list=14%, signal=25%
HORMONE_TRANSPORT	GO_HORMONE_TRANSPORT		312	0.422347	1.81472	0	0	0	3274	tags=25%, list=16%, signal=30%
MESENCHYME_DEVELOPMENT	GO_MESENCHYME_DEVELOPMENT		258	0.635999	1.81021	0	0	0	3167	tags=38%, list=16%, signal=45%
REGULATION_OF_PROTEIN_COMPLEX_ASSEMBLY	GO_REGULATION_OF_PROTEIN_COMPLEX_ASSEMBLY		407	0.446676	1.80822	0	0	0	3478	tags=25%, list=17%, signal=29%
RESPONSE_TO_BIOTIC_STIMULUS	GO_RESPONSE_TO_BIOTIC_STIMULUS		879	0.577216	1.80736	0	0	0	3393	tags=34%, list=17%, signal=39%
RESPONSE_TO_VIRUS	GO_RESPONSE_TO_VIRUS		301	0.575538	1.80648	0	0	0	3214	tags=33%, list=16%, signal=39%
POSITIVE_REGULATION_OF_CELL_CELL_ADHESION	GO_POSITIVE_REGULATION_OF_CELL_CELL_ADHESION		243	0.652796	1.80304	0	0.000229	0.1	3087	tags=44%, list=15%, signal=52%
CELL_JUNCTION_ORGANIZATION	GO_CELL_JUNCTION_ORGANIZATION		282	0.569335	1.80261	0	0.000228	0.1	2749	tags=30%, list=14%, signal=34%
DNA_BINDING_TRANSCRIPTION_REPRESSOR_ACTIVITY_RNA_POLYMERASE_II_SPECIFIC	GO_DNA_BINDING_TRANSCRIPTION_REPRESSOR_ACTIVITY_RNA_POLYMERASE_II_SPECIFIC		219	0.435285	1.80235	0	0.000228	0.1	3107	tags=25%, list=15%, signal=29%
CELLULAR_HOMEOSTASIS	GO_CELLULAR_HOMEOSTASIS		924	0.47343	1.80229	0	0.000227	0.1	2779	tags=23%, list=14%, signal=25%
REGULATION_OF_INTRACELLULAR_PROTEIN_TRANSPORT	GO_REGULATION_OF_INTRACELLULAR_PROTEIN_TRANSPORT		229	0.455344	1.80016	0	0.000227	0.1	3422	tags=24%, list=17%, signal=29%
DNA_BINDING_TRANSCRIPTION_ACTIVATOR_ACTIVITY	GO_DNA_BINDING_TRANSCRIPTION_ACTIVATOR_ACTIVITY		399	0.457393	1.79986	0	0.000226	0.1	2757	tags=21%, list=14%, signal=24%
APOPTOTIC_SIGNALING_PATHWAY	GO_APOPTOTIC_SIGNALING_PATHWAY		559	0.481648	1.7994	0	0.000226	0.1	3615	tags=29%, list=18%, signal=34%
PROTEIN_AUTOPHOSPHORYLATION	GO_PROTEIN_AUTOPHOSPHORYLATION		228	0.459486	1.79661	0	0.000225	0.1	3542	tags=26%, list=18%, signal=31%
RESPONSE_TO_EXTRACELLULAR_STIMULUS	GO_RESPONSE_TO_EXTRACELLULAR_STIMULUS		497	0.409085	1.79583	0	0.000225	0.1	3055	tags=22%, list=15%, signal=25%
REGULATION_OF_DEVELOPMENTAL_GROWTH	GO_REGULATION_OF_DEVELOPMENTAL_GROWTH		313	0.52524	1.79551	0	0.000224	0.1	3542	tags=31%, list=18%, signal=37%
REGULATION_OF_BLOOD_CIRCULATION	GO_REGULATION_OF_BLOOD_CIRCULATION		280	0.544303	1.79455	0	0.000224	0.1	2940	tags=27%, list=15%, signal=31%
EPITHELIUM_DEVELOPMENT	GO_EPITHELIUM_DEVELOPMENT		1149	0.461001	1.79384	0	0.000223	0.1	2578	tags=21%, list=13%, signal=23%
IDENTICAL_PROTEIN_BINDING	GO_IDENTICAL_PROTEIN_BINDING		1593	0.440609	1.79217	0	0.000222	0.1	3241	tags=24%, list=16%, signal=26%
EPITHELIAL_TUBE_MORPHOGENESIS	GO_EPITHELIAL_TUBE_MORPHOGENESIS		305	0.529658	1.79176	0	0.000222	0.1	2988	tags=30%, list=15%, signal=35%
ACTIN_CYTOSKELETON	GO_ACTIN_CYTOSKELETON		470	0.542082	1.79154	0	0.000221	0.1	3316	tags=33%, list=16%, signal=38%
ENZYME_ACTIVATOR_ACTIVITY	GO_ENZYME_ACTIVATOR_ACTIVITY		470	0.466329	1.78869	0	0.000221	0.1	2743	tags=21%, list=14%, signal=24%
REGULATION_OF_ANATOMICAL_STRUCTURE_SIZE	GO_REGULATION_OF_ANATOMICAL_STRUCTURE_SIZE		479	0.532166	1.78727	0	0.00022	0.1	3020	tags=28%, list=15%, signal=32%
INORGANIC_ION_TRANSMEMBRANE_TRANSPORT	GO_INORGANIC_ION_TRANSMEMBRANE_TRANSPORT		776	0.420361	1.78699	0	0.00022	0.1	3362	tags=22%, list=17%, signal=25%
SYNAPSE_PART	GO_SYNAPSE_PART		892	0.416994	1.78529	0	0.000219	0.1	3543	tags=22%, list=18%, signal=26%
IMMUNE_RESPONSE_REGULATING_CELL_SURFACE_RECEPTOR_SIGNALING_PATHWAY	GO_IMMUNE_RESPONSE_REGULATING_CELL_SURFACE_RECEPTOR_SIGNALING_PATHWAY		381	0.586688	1.785	0	0.000219	0.1	3426	tags=33%, list=17%, signal=39%
COATED_VESICLE	GO_COATED_VESICLE		270	0.433902	1.78263	0	0.000218	0.1	3442	tags=26%, list=17%, signal=30%
RESPONSE_TO_CARBOHYDRATE	GO_RESPONSE_TO_CARBOHYDRATE		220	0.403394	1.78185	0	0.000218	0.1	3132	tags=21%, list=16%, signal=25%
CELLULAR_RESPONSE_TO_ABIOTIC_STIMULUS	GO_CELLULAR_RESPONSE_TO_ABIOTIC_STIMULUS		304	0.456769	1.7807	0	0.000217	0.1	3531	tags=25%, list=18%, signal=30%
DEVELOPMENTAL_GROWTH	GO_DEVELOPMENTAL_GROWTH		617	0.545991	1.77853	0	0.000217	0.1	3006	tags=28%, list=15%, signal=32%
MULTI_ORGANISM_REPRODUCTIVE_PROCESS	GO_MULTI_ORGANISM_REPRODUCTIVE_PROCESS		907	0.351485	1.77807	0	0.000216	0.1	3617	tags=20%, list=18%, signal=23%
TRANSMEMBRANE_SIGNALING_RECEPTOR_ACTIVITY	GO_TRANSMEMBRANE_SIGNALING_RECEPTOR_ACTIVITY		870	0.531643	1.77761	0	0.000216	0.1	2986	tags=24%, list=15%, signal=27%
PROTEIN_DOMAIN_SPECIFIC_BINDING	GO_PROTEIN_DOMAIN_SPECIFIC_BINDING		657	0.437558	1.77736	0	0.000215	0.1	3532	tags=26%, list=18%, signal=31%
DEVELOPMENTAL_CELL_GROWTH	GO_DEVELOPMENTAL_CELL_GROWTH		208	0.559008	1.77729	0	0.000215	0.1	3458	tags=32%, list=17%, signal=38%
EMBRYO_DEVELOPMENT_ENDING_IN_BIRTH_OR_EGG_HATCHING	GO_EMBRYO_DEVELOPMENT_ENDING_IN_BIRTH_OR_EGG_HATCHING		598	0.469844	1.77604	0	0.000214	0.1	2538	tags=22%, list=13%, signal=24%
HOMEOSTATIC_PROCESS	GO_HOMEOSTATIC_PROCESS		1786	0.451587	1.77323	0	0.000214	0.1	2844	tags=22%, list=14%, signal=23%
REGULATION_OF_CELLULAR_COMPONENT_SIZE	GO_REGULATION_OF_CELLULAR_COMPONENT_SIZE		352	0.512488	1.77271	0	0.000214	0.1	3433	tags=30%, list=17%, signal=36%
PHOSPHATIDYLINOSITOL_BINDING	GO_PHOSPHATIDYLINOSITOL_BINDING		229	0.399658	1.77032	0	0.000213	0.1	3541	tags=25%, list=18%, signal=30%
TRANS_GOLGI_NETWORK	GO_TRANS_GOLGI_NETWORK		219	0.415754	1.7702	0	0.000213	0.1	3527	tags=26%, list=17%, signal=31%
PROTEOLYSIS	GO_PROTEOLYSIS		1607	0.420432	1.76992	0	0.000212	0.1	2496	tags=15%, list=12%, signal=16%
REPRODUCTION	GO_REPRODUCTION		1340	0.3662	1.76795	0	0.000212	0.1	2547	tags=15%, list=13%, signal=16%
RESPONSE_TO_ABIOTIC_STIMULUS	GO_RESPONSE_TO_ABIOTIC_STIMULUS		1156	0.429881	1.76765	0	0.000211	0.1	3137	tags=21%, list=16%, signal=24%
HEART_MORPHOGENESIS	GO_HEART_MORPHOGENESIS		242	0.582485	1.76573	0	0.000211	0.1	2529	tags=29%, list=13%, signal=33%
REGULATION_OF_CELLULAR_PROTEIN_LOCALIZATION	GO_REGULATION_OF_CELLULAR_PROTEIN_LOCALIZATION		499	0.430237	1.76563	0	0.00021	0.1	3449	tags=25%, list=17%, signal=29%
BEHAVIOR	GO_BEHAVIOR		570	0.465508	1.76377	0	0.00021	0.1	2688	tags=21%, list=13%, signal=24%
REGULATION_OF_APOPTOTIC_SIGNALING_PATHWAY	GO_REGULATION_OF_APOPTOTIC_SIGNALING_PATHWAY		368	0.484479	1.75939	0	0.000209	0.1	3232	tags=26%, list=16%, signal=31%
NEURON_PART	GO_NEURON_PART		1619	0.423291	1.75731	0	0.000209	0.1	3543	tags=22%, list=18%, signal=25%
CONNECTIVE_TISSUE_DEVELOPMENT	GO_CONNECTIVE_TISSUE_DEVELOPMENT		257	0.659464	1.75683	0	0.000208	0.1	2530	tags=36%, list=13%, signal=40%
DISTAL_AXON	GO_DISTAL_AXON		274	0.456717	1.75638	0	0.000208	0.1	3366	tags=23%, list=17%, signal=28%
PROTEIN_COMPLEX_OLIGOMERIZATION	GO_PROTEIN_COMPLEX_OLIGOMERIZATION		499	0.427824	1.75416	0	0.000207	0.1	3070	tags=22%, list=15%, signal=25%
REGULATION_OF_MUSCLE_SYSTEM_PROCESS	GO_REGULATION_OF_MUSCLE_SYSTEM_PROCESS		225	0.57455	1.75369	0	0.000207	0.1	2894	tags=31%, list=14%, signal=35%
REGULATION_OF_TRANSFERASE_ACTIVITY	GO_REGULATION_OF_TRANSFERASE_ACTIVITY		897	0.467111	1.75041	0	0.000207	0.1	3544	tags=28%, list=18%, signal=33%
EPITHELIAL_CELL_DIFFERENTIATION	GO_EPITHELIAL_CELL_DIFFERENTIATION		654	0.428907	1.74988	0	0.000206	0.1	2707	tags=21%, list=13%, signal=24%
NEGATIVE_REGULATION_OF_NEURON_DIFFERENTIATION	GO_NEGATIVE_REGULATION_OF_NEURON_DIFFERENTIATION		214	0.534064	1.7496	0	0.000206	0.1	3337	tags=28%, list=17%, signal=33%
NEGATIVE_REGULATION_OF_TRANSCRIPTION_BY_RNA_POLYMERASE_II	GO_NEGATIVE_REGULATION_OF_TRANSCRIPTION_BY_RNA_POLYMERASE_II		778	0.439405	1.74861	0	0.000205	0.1	3236	tags=23%, list=16%, signal=27%
CELL_PROJECTION_PART	GO_CELL_PROJECTION_PART		1353	0.413379	1.74782	0	0.000205	0.1	3207	tags=20%, list=16%, signal=23%
REGULATION_OF_ION_TRANSMEMBRANE_TRANSPORT	GO_REGULATION_OF_ION_TRANSMEMBRANE_TRANSPORT		444	0.505893	1.74651	0	0.000204	0.1	2965	tags=23%, list=15%, signal=27%
REGULATION_OF_SYNAPSE_STRUCTURE_OR_ACTIVITY	GO_REGULATION_OF_SYNAPSE_STRUCTURE_OR_ACTIVITY		218	0.446054	1.74608	0	0.000204	0.1	2528	tags=20%, list=13%, signal=22%
REGULATION_OF_MULTI_ORGANISM_PROCESS	GO_REGULATION_OF_MULTI_ORGANISM_PROCESS		381	0.492029	1.746	0	0.000204	0.1	4279	tags=36%, list=21%, signal=44%
CELLULAR_RESPONSE_TO_PEPTIDE_HORMONE_STIMULUS	GO_CELLULAR_RESPONSE_TO_PEPTIDE_HORMONE_STIMULUS		301	0.431212	1.74459	0	0.000203	0.1	3216	tags=26%, list=16%, signal=30%
CANONICAL_WNT_SIGNALING_PATHWAY	GO_CANONICAL_WNT_SIGNALING_PATHWAY		311	0.546996	1.74406	0	0.000203	0.1	2294	tags=22%, list=11%, signal=24%
REGULATION_OF_WNT_SIGNALING_PATHWAY	GO_REGULATION_OF_WNT_SIGNALING_PATHWAY		333	0.550374	1.74317	0	0.000202	0.1	2525	tags=23%, list=13%, signal=26%
EMBRYONIC_ORGAN_MORPHOGENESIS	GO_EMBRYONIC_ORGAN_MORPHOGENESIS		277	0.478237	1.74147	0	0.000202	0.1	2988	tags=24%, list=15%, signal=28%
REGULATION_OF_NEUROTRANSMITTER_LEVELS	GO_REGULATION_OF_NEUROTRANSMITTER_LEVELS		313	0.467466	1.73991	0	0.000201	0.1	3397	tags=25%, list=17%, signal=30%
REGULATION_OF_SMALL_GTPASE_MEDIATED_SIGNAL_TRANSDUCTION	GO_REGULATION_OF_SMALL_GTPASE_MEDIATED_SIGNAL_TRANSDUCTION		323	0.478495	1.73918	0	0.000201	0.1	3237	tags=33%, list=16%, signal=38%
REGULATION_OF_EXOCYTOSIS	GO_REGULATION_OF_EXOCYTOSIS		208	0.384777	1.73794	0	0.000201	0.1	3216	tags=19%, list=16%, signal=23%
STRIATED_MUSCLE_CELL_DIFFERENTIATION	GO_STRIATED_MUSCLE_CELL_DIFFERENTIATION		253	0.592101	1.73674	0	0.0004	0.1	2727	tags=29%, list=14%, signal=33%
POSITIVE_REGULATION_OF_LYMPHOCYTE_ACTIVATION	GO_POSITIVE_REGULATION_OF_LYMPHOCYTE_ACTIVATION		264	0.634833	1.73063	0	0.000399	0.1	3087	tags=42%, list=15%, signal=49%
POSITIVE_REGULATION_OF_BIOSYNTHETIC_PROCESS	GO_POSITIVE_REGULATION_OF_BIOSYNTHETIC_PROCESS		1863	0.429737	1.72498	0	0.000399	0.1	3150	tags=22%, list=16%, signal=23%
NEURON_TO_NEURON_SYNAPSE	GO_NEURON_TO_NEURON_SYNAPSE		327	0.397593	1.72128	0	0.000398	0.1	3535	tags=20%, list=18%, signal=24%
T_CELL_DIFFERENTIATION	GO_T_CELL_DIFFERENTIATION		226	0.607815	1.71971	0	0.000397	0.1	3067	tags=39%, list=15%, signal=46%
CELL_CHEMOTAXIS	GO_CELL_CHEMOTAXIS		271	0.694514	1.71755	0	0.000396	0.1	2356	tags=42%, list=12%, signal=47%
GOLGI_APPARATUS_PART	GO_GOLGI_APPARATUS_PART		895	0.416502	1.71616	0	0.000395	0.1	3543	tags=25%, list=18%, signal=29%
SIGNAL_RELEASE	GO_SIGNAL_RELEASE		449	0.398566	1.71535	0	0.000394	0.1	3274	tags=22%, list=16%, signal=26%
MUSCLE_CELL_DIFFERENTIATION	GO_MUSCLE_CELL_DIFFERENTIATION		328	0.580854	1.71435	0	0.000394	0.1	2727	tags=29%, list=14%, signal=33%
ACTIVATION_OF_INNATE_IMMUNE_RESPONSE	GO_ACTIVATION_OF_INNATE_IMMUNE_RESPONSE		295	0.555576	1.71268	0	0.000393	0.1	3062	tags=25%, list=15%, signal=30%
PEPTIDYL_SERINE_MODIFICATION	GO_PEPTIDYL_SERINE_MODIFICATION		296	0.442578	1.71245	0	0.000392	0.1	3542	tags=26%, list=18%, signal=31%
PROXIMAL_PROMOTER_SEQUENCE_SPECIFIC_DNA_BINDING	GO_PROXIMAL_PROMOTER_SEQUENCE_SPECIFIC_DNA_BINDING		508	0.416131	1.71201	0	0.000391	0.1	2829	tags=19%, list=14%, signal=22%
HOMEOSTASIS_OF_NUMBER_OF_CELLS	GO_HOMEOSTASIS_OF_NUMBER_OF_CELLS		241	0.540898	1.71159	0	0.00039	0.1	2890	tags=29%, list=14%, signal=33%
NEGATIVE_REGULATION_OF_RNA_BIOSYNTHETIC_PROCESS	GO_NEGATIVE_REGULATION_OF_RNA_BIOSYNTHETIC_PROCESS		1132	0.432092	1.71086	0	0.00039	0.1	3124	tags=21%, list=15%, signal=24%
RECEPTOR_REGULATOR_ACTIVITY	GO_RECEPTOR_REGULATOR_ACTIVITY		461	0.563163	1.70647	0	0.000389	0.1	2687	tags=26%, list=13%, signal=29%
RENAL_SYSTEM_DEVELOPMENT	GO_RENAL_SYSTEM_DEVELOPMENT		290	0.578142	1.70593	0	0.000388	0.1	2546	tags=30%, list=13%, signal=34%
PROTEIN_HOMOOLIGOMERIZATION	GO_PROTEIN_HOMOOLIGOMERIZATION		320	0.4229	1.70514	0	0.000387	0.1	2963	tags=21%, list=15%, signal=24%
NEURON_PROJECTION_GUIDANCE	GO_NEURON_PROJECTION_GUIDANCE		260	0.561176	1.70482	0	0.000386	0.1	3493	tags=32%, list=17%, signal=38%
SENSORY_PERCEPTION	GO_SENSORY_PERCEPTION		583	0.406626	1.70391	0	0.000386	0.1	2247	tags=12%, list=11%, signal=13%
ENDOPEPTIDASE_ACTIVITY	GO_ENDOPEPTIDASE_ACTIVITY		368	0.473546	1.70272	0	0.000385	0.1	2111	tags=15%, list=10%, signal=17%
PEPTIDASE_ACTIVITY	GO_PEPTIDASE_ACTIVITY		554	0.434432	1.70153	0	0.000384	0.1	2369	tags=16%, list=12%, signal=18%
POSITIVE_REGULATION_OF_PROTEOLYSIS	GO_POSITIVE_REGULATION_OF_PROTEOLYSIS		327	0.513086	1.70043	0	0.000383	0.1	3051	tags=25%, list=15%, signal=29%
POSITIVE_REGULATION_OF_PROTEIN_COMPLEX_ASSEMBLY	GO_POSITIVE_REGULATION_OF_PROTEIN_COMPLEX_ASSEMBLY		236	0.474832	1.69989	0	0.000383	0.1	3413	tags=26%, list=17%, signal=31%
CARBOHYDRATE_BINDING	GO_CARBOHYDRATE_BINDING		234	0.55234	1.69955	0	0.000382	0.1	2262	tags=26%, list=11%, signal=29%
GTPASE_REGULATOR_ACTIVITY	GO_GTPASE_REGULATOR_ACTIVITY		270	0.469153	1.69774	0	0.000381	0.1	2900	tags=26%, list=14%, signal=29%
CELL_PROJECTION_MEMBRANE	GO_CELL_PROJECTION_MEMBRANE		322	0.438237	1.69178	0	0.000824	0.2	2090	tags=17%, list=10%, signal=19%
CELLULAR_RESPONSE_TO_BIOTIC_STIMULUS	GO_CELLULAR_RESPONSE_TO_BIOTIC_STIMULUS		214	0.634395	1.69109	0	0.000823	0.2	2637	tags=35%, list=13%, signal=40%
TISSUE_HOMEOSTASIS	GO_TISSUE_HOMEOSTASIS		206	0.495269	1.6891	0	0.000821	0.2	2520	tags=24%, list=12%, signal=27%
DEFENSE_RESPONSE_TO_OTHER_ORGANISM	GO_DEFENSE_RESPONSE_TO_OTHER_ORGANISM		430	0.559944	1.68742	0	0.00082	0.2	3393	tags=34%, list=17%, signal=40%
G_PROTEIN_COUPLED_RECEPTOR_BINDING	GO_G_PROTEIN_COUPLED_RECEPTOR_BINDING		249	0.598941	1.68626	0	0.000818	0.2	2248	tags=28%, list=11%, signal=31%
RESPONSE_TO_TOXIC_SUBSTANCE	GO_RESPONSE_TO_TOXIC_SUBSTANCE		487	0.44739	1.68553	0	0.000816	0.2	3507	tags=29%, list=17%, signal=34%
ION_TRANSMEMBRANE_TRANSPORT	GO_ION_TRANSMEMBRANE_TRANSPORT		1061	0.388678	1.68442	0	0.000815	0.2	3216	tags=20%, list=16%, signal=22%
CELLULAR_RESPONSE_TO_EXTRACELLULAR_STIMULUS	GO_CELLULAR_RESPONSE_TO_EXTRACELLULAR_STIMULUS		248	0.48493	1.68251	0	0.00106363	0.2	3261	tags=28%, list=16%, signal=33%
RESPONSE_TO_PEPTIDE_HORMONE	GO_RESPONSE_TO_PEPTIDE_HORMONE		408	0.424076	1.67933	0	0.00106154	0.2	3216	tags=25%, list=16%, signal=30%
MUSCLE_SYSTEM_PROCESS	GO_MUSCLE_SYSTEM_PROCESS		427	0.604234	1.67837	0	0.00105947	0.2	3158	tags=34%, list=16%, signal=39%
EAR_DEVELOPMENT	GO_EAR_DEVELOPMENT		205	0.470149	1.67599	0	0.00149288	0.2	1878	tags=18%, list=9%, signal=19%
LYMPHOCYTE_MEDIATED_IMMUNITY	GO_LYMPHOCYTE_MEDIATED_IMMUNITY		242	0.629985	1.67226	0	0.00167603	0.2	3421	tags=42%, list=17%, signal=50%
SEX_DIFFERENTIATION	GO_SEX_DIFFERENTIATION		254	0.445455	1.67125	0	0.00167277	0.2	2534	tags=20%, list=13%, signal=22%
DENDRITE_DEVELOPMENT	GO_DENDRITE_DEVELOPMENT		216	0.418658	1.66994	0	0.00166953	0.2	3189	tags=24%, list=16%, signal=28%
DEVELOPMENT_OF_PRIMARY_SEXUAL_CHARACTERISTICS	GO_DEVELOPMENT_OF_PRIMARY_SEXUAL_CHARACTERISTICS		210	0.470178	1.66831	0	0.00166629	0.2	3112	tags=25%, list=15%, signal=29%
REGULATION_OF_TRANSPORTER_ACTIVITY	GO_REGULATION_OF_TRANSPORTER_ACTIVITY		253	0.482669	1.66799	0	0.00166307	0.2	2965	tags=25%, list=15%, signal=28%
LEUKOCYTE_CHEMOTAXIS	GO_LEUKOCYTE_CHEMOTAXIS		200	0.700745	1.66525	0	0.00165986	0.2	2631	tags=49%, list=13%, signal=55%
REGULATION_OF_CYSTEINE_TYPE_ENDOPEPTIDASE_ACTIVITY	GO_REGULATION_OF_CYSTEINE_TYPE_ENDOPEPTIDASE_ACTIVITY		218	0.496901	1.66521	0	0.00165666	0.2	2743	tags=23%, list=14%, signal=27%
REGIONALIZATION	GO_REGIONALIZATION		327	0.44475	1.6649	0	0.00165347	0.2	2757	tags=21%, list=14%, signal=24%
PLASMA_MEMBRANE_REGION	GO_PLASMA_MEMBRANE_REGION		1142	0.42273	1.66385	0	0.0018335	0.2	2247	tags=17%, list=11%, signal=18%
NEGATIVE_REGULATION_OF_KINASE_ACTIVITY	GO_NEGATIVE_REGULATION_OF_KINASE_ACTIVITY		225	0.538534	1.66283	0	0.00182999	0.2	2968	tags=28%, list=15%, signal=32%
GLYCOPROTEIN_BIOSYNTHETIC_PROCESS	GO_GLYCOPROTEIN_BIOSYNTHETIC_PROCESS		328	0.443565	1.66148	0	0.00207032	0.2	2349	tags=19%, list=12%, signal=21%
RESPONSE_TO_REACTIVE_OXYGEN_SPECIES	GO_RESPONSE_TO_REACTIVE_OXYGEN_SPECIES		212	0.505717	1.66062	0	0.00224852	0.2	2714	tags=25%, list=13%, signal=29%
POLYMERIC_CYTOSKELETAL_FIBER	GO_POLYMERIC_CYTOSKELETAL_FIBER		616	0.37271	1.66059	0	0.00224424	0.2	2760	tags=16%, list=14%, signal=18%
CIRCULATORY_SYSTEM_PROCESS	GO_CIRCULATORY_SYSTEM_PROCESS		515	0.572286	1.65923	0	0.00242143	0.2	3122	tags=32%, list=15%, signal=37%
MULTICELLULAR_ORGANISM_REPRODUCTION	GO_MULTICELLULAR_ORGANISM_REPRODUCTION		755	0.34692	1.65752	0	0.00262401	0.3	3144	tags=17%, list=16%, signal=19%
REGULATION_OF_LIPID_METABOLIC_PROCESS	GO_REGULATION_OF_LIPID_METABOLIC_PROCESS		360	0.462111	1.656	0	0.00261904	0.3	3200	tags=27%, list=16%, signal=31%
MUSCLE_CONTRACTION	GO_MUSCLE_CONTRACTION		339	0.610751	1.65432	0	0.00303558	0.3	3158	tags=33%, list=16%, signal=39%
POSITIVE_REGULATION_OF_CATABOLIC_PROCESS	GO_POSITIVE_REGULATION_OF_CATABOLIC_PROCESS		403	0.466156	1.65336	0	0.00302985	0.3	3051	tags=22%, list=15%, signal=25%
LIPID_LOCALIZATION	GO_LIPID_LOCALIZATION		370	0.399512	1.65142	0	0.00302414	0.3	3081	tags=22%, list=15%, signal=25%
TRANSMEMBRANE_TRANSPORT	GO_TRANSMEMBRANE_TRANSPORT		1476	0.359211	1.64414	0	0.00301846	0.3	3186	tags=18%, list=16%, signal=20%
NEGATIVE_REGULATION_OF_TRANSFERASE_ACTIVITY	GO_NEGATIVE_REGULATION_OF_TRANSFERASE_ACTIVITY		249	0.516129	1.64149	0	0.00319187	0.3	2968	tags=27%, list=15%, signal=31%
POSITIVE_REGULATION_OF_ION_TRANSPORT	GO_POSITIVE_REGULATION_OF_ION_TRANSPORT		257	0.49228	1.64144	0	0.0031859	0.3	3418	tags=30%, list=17%, signal=36%
CYTOKINE_RECEPTOR_BINDING	GO_CYTOKINE_RECEPTOR_BINDING		253	0.54055	1.64077	0	0.00317994	0.3	2231	tags=24%, list=11%, signal=26%
REGULATION_OF_HORMONE_SECRETION	GO_REGULATION_OF_HORMONE_SECRETION		259	0.420686	1.63931	0	0.00317401	0.3	3006	tags=23%, list=15%, signal=27%
ENDOMEMBRANE_SYSTEM_ORGANIZATION	GO_ENDOMEMBRANE_SYSTEM_ORGANIZATION		381	0.413366	1.63729	0	0.00340557	0.3	3377	tags=24%, list=17%, signal=28%
RESPONSE_TO_INSULIN	GO_RESPONSE_TO_INSULIN		257	0.401983	1.6365	0	0.00339924	0.3	3216	tags=25%, list=16%, signal=29%
CELLULAR_RESPONSE_TO_TOXIC_SUBSTANCE	GO_CELLULAR_RESPONSE_TO_TOXIC_SUBSTANCE		223	0.46738	1.63595	0	0.00339293	0.3	1789	tags=18%, list=9%, signal=19%
POSITIVE_REGULATION_OF_CELLULAR_PROTEIN_LOCALIZATION	GO_POSITIVE_REGULATION_OF_CELLULAR_PROTEIN_LOCALIZATION		307	0.387227	1.63579	0	0.00338665	0.3	3531	tags=24%, list=18%, signal=28%
REGULATION_OF_RAS_PROTEIN_SIGNAL_TRANSDUCTION	GO_REGULATION_OF_RAS_PROTEIN_SIGNAL_TRANSDUCTION		229	0.487643	1.63246	0	0.00373325	0.3	3237	tags=32%, list=16%, signal=38%
TRANSITION_METAL_ION_BINDING	GO_TRANSITION_METAL_ION_BINDING		998	0.389686	1.63022	0	0.00413774	0.3	3284	tags=22%, list=16%, signal=25%
IN_UTERO_EMBRYONIC_DEVELOPMENT	GO_IN_UTERO_EMBRYONIC_DEVELOPMENT		329	0.444495	1.62945	0	0.0043059	0.3	3028	tags=25%, list=15%, signal=29%
PATTERN_SPECIFICATION_PROCESS	GO_PATTERN_SPECIFICATION_PROCESS		417	0.420476	1.62617	0	0.00447345	0.3	3007	tags=22%, list=15%, signal=25%
ION_TRANSPORT	GO_ION_TRANSPORT		1566	0.380966	1.62608	0	0.00446524	0.3	3194	tags=20%, list=16%, signal=22%
GLAND_DEVELOPMENT	GO_GLAND_DEVELOPMENT		419	0.415888	1.62234	0	0.00463187	0.3	2691	tags=21%, list=13%, signal=24%
HEART_DEVELOPMENT	GO_HEART_DEVELOPMENT		525	0.569827	1.62188	0	0.0047979	0.3	3117	tags=32%, list=15%, signal=37%
GLYCEROLIPID_METABOLIC_PROCESS	GO_GLYCEROLIPID_METABOLIC_PROCESS		217	0.387566	1.62136	0	0.00502185	0.3	3087	tags=23%, list=15%, signal=26%
REGULATION_OF_INNATE_IMMUNE_RESPONSE	GO_REGULATION_OF_INNATE_IMMUNE_RESPONSE		412	0.576888	1.62123	0	0.0050127	0.3	3096	tags=30%, list=15%, signal=34%
PROTEIN_MATURATION	GO_PROTEIN_MATURATION		265	0.454521	1.62085	0	0.00517713	0.3	1730	tags=15%, list=9%, signal=16%
POSITIVE_REGULATION_OF_ORGANELLE_ORGANIZATION	GO_POSITIVE_REGULATION_OF_ORGANELLE_ORGANIZATION		589	0.433821	1.61858	0	0.00516773	0.3	3472	tags=24%, list=17%, signal=28%
CELLULAR_LIPID_METABOLIC_PROCESS	GO_CELLULAR_LIPID_METABOLIC_PROCESS		822	0.38131	1.61682	0	0.00515837	0.3	3087	tags=20%, list=15%, signal=23%
ACTIN_BINDING	GO_ACTIN_BINDING		406	0.549895	1.61558	0	0.00514904	0.3	3224	tags=32%, list=16%, signal=37%
LIPID_MODIFICATION	GO_LIPID_MODIFICATION		221	0.401026	1.615	0	0.00513975	0.3	3087	tags=21%, list=15%, signal=24%
TRANSMEMBRANE_RECEPTOR_PROTEIN_SERINE_THREONINE_KINASE_SIGNALING_PATHWAY	GO_TRANSMEMBRANE_RECEPTOR_PROTEIN_SERINE_THREONINE_KINASE_SIGNALING_PATHWAY		318	0.597076	1.61214	0	0.00532721	0.3	2523	tags=29%, list=13%, signal=33%
INTRINSIC_APOPTOTIC_SIGNALING_PATHWAY	GO_INTRINSIC_APOPTOTIC_SIGNALING_PATHWAY		270	0.439837	1.6098	0	0.00554698	0.3	3370	tags=25%, list=17%, signal=29%
CELLULAR_RESPONSE_TO_INSULIN_STIMULUS	GO_CELLULAR_RESPONSE_TO_INSULIN_STIMULUS		202	0.412663	1.60824	0	0.00553702	0.3	3216	tags=26%, list=16%, signal=30%
SUPRAMOLECULAR_FIBER_ORGANIZATION	GO_SUPRAMOLECULAR_FIBER_ORGANIZATION		627	0.604332	1.607	0	0.00569815	0.3	2953	tags=32%, list=15%, signal=36%
NEGATIVE_REGULATION_OF_CELLULAR_CATABOLIC_PROCESS	GO_NEGATIVE_REGULATION_OF_CELLULAR_CATABOLIC_PROCESS		221	0.405004	1.60414	0	0.00585871	0.3	3234	tags=20%, list=16%, signal=23%
ANTIGEN_RECEPTOR_MEDIATED_SIGNALING_PATHWAY	GO_ANTIGEN_RECEPTOR_MEDIATED_SIGNALING_PATHWAY		235	0.592128	1.60287	0	0.00601869	0.3	3362	tags=34%, list=17%, signal=40%
CYTOKINE_ACTIVITY	GO_CYTOKINE_ACTIVITY		203	0.597774	1.59535	0	0.00667484	0.4	2799	tags=32%, list=14%, signal=37%
REGULATION_OF_SYMBIOSIS_ENCOMPASSING_MUTUALISM_THROUGH_PARASITISM	GO_REGULATION_OF_SYMBIOSIS_ENCOMPASSING_MUTUALISM_THROUGH_PARASITISM		215	0.494749	1.59472	0	0.00688987	0.4	3393	tags=25%, list=17%, signal=30%
DEVELOPMENTAL_MATURATION	GO_DEVELOPMENTAL_MATURATION		264	0.406968	1.59385	0	0.00687763	0.4	3434	tags=24%, list=17%, signal=29%
LIPID_METABOLIC_PROCESS	GO_LIPID_METABOLIC_PROCESS		1150	0.367483	1.592	0	0.00686543	0.4	3087	tags=20%, list=15%, signal=22%
RESPONSE_TO_TEMPERATURE_STIMULUS	GO_RESPONSE_TO_TEMPERATURE_STIMULUS		225	0.446069	1.59198	0	0.00685328	0.4	2538	tags=18%, list=13%, signal=20%
PEPTIDYL_AMINO_ACID_MODIFICATION	GO_PEPTIDYL_AMINO_ACID_MODIFICATION		1158	0.415294	1.58511	0	0.00717845	0.4	3665	tags=24%, list=18%, signal=27%
POSITIVE_REGULATION_OF_GENE_EXPRESSION	GO_POSITIVE_REGULATION_OF_GENE_EXPRESSION		1834	0.422535	1.58355	0	0.00739069	0.4	3150	tags=21%, list=16%, signal=23%
NEGATIVE_REGULATION_OF_BIOSYNTHETIC_PROCESS	GO_NEGATIVE_REGULATION_OF_BIOSYNTHETIC_PROCESS		1415	0.426752	1.58273	0	0.00737768	0.4	3007	tags=20%, list=15%, signal=21%
CELL_CELL_JUNCTION	GO_CELL_CELL_JUNCTION		431	0.491117	1.58187	0	0.00736471	0.4	3112	tags=29%, list=15%, signal=33%
PROTEIN_DEPHOSPHORYLATION	GO_PROTEIN_DEPHOSPHORYLATION		299	0.422198	1.57959	0	0.00735179	0.4	3506	tags=29%, list=17%, signal=35%
POSITIVE_REGULATION_OF_RNA_BIOSYNTHETIC_PROCESS	GO_POSITIVE_REGULATION_OF_RNA_BIOSYNTHETIC_PROCESS		1516	0.415892	1.57941	0	0.00733892	0.4	3150	tags=21%, list=16%, signal=23%
CELLULAR_COMPONENT_DISASSEMBLY	GO_CELLULAR_COMPONENT_DISASSEMBLY		516	0.443379	1.57739	0	0.00765983	0.4	3259	tags=24%, list=16%, signal=28%
CELLULAR_RESPONSE_TO_STEROID_HORMONE_STIMULUS	GO_CELLULAR_RESPONSE_TO_STEROID_HORMONE_STIMULUS		241	0.46052	1.57654	0	0.00786901	0.4	2943	tags=24%, list=15%, signal=27%
POSITIVE_REGULATION_OF_INTRACELLULAR_TRANSPORT	GO_POSITIVE_REGULATION_OF_INTRACELLULAR_TRANSPORT		203	0.414571	1.57203	0	0.00807746	0.4	3422	tags=22%, list=17%, signal=26%
ENDOSOMAL_TRANSPORT	GO_ENDOSOMAL_TRANSPORT		206	0.35218	1.56779	0	0.00828518	0.4	3823	tags=22%, list=19%, signal=27%
ORGANELLE_SUBCOMPARTMENT	GO_ORGANELLE_SUBCOMPARTMENT		339	0.401981	1.56633	0	0.0082708	0.4	3527	tags=25%, list=17%, signal=30%
PROTEIN_LOCALIZATION_TO_NUCLEUS	GO_PROTEIN_LOCALIZATION_TO_NUCLEUS		234	0.408145	1.56476	0	0.0086111	0.4	3045	tags=18%, list=15%, signal=21%
NEGATIVE_REGULATION_OF_CATABOLIC_PROCESS	GO_NEGATIVE_REGULATION_OF_CATABOLIC_PROCESS		272	0.381609	1.55992	0	0.00892648	0.4	3531	tags=22%, list=18%, signal=26%
POSITIVE_REGULATION_OF_PROTEIN_CATABOLIC_PROCESS	GO_POSITIVE_REGULATION_OF_PROTEIN_CATABOLIC_PROCESS		205	0.481886	1.55988	0	0.00891106	0.4	2987	tags=22%, list=15%, signal=26%
REGULATION_OF_CELLULAR_CATABOLIC_PROCESS	GO_REGULATION_OF_CELLULAR_CATABOLIC_PROCESS		762	0.413901	1.55681	0	0.00963294	0.4	3234	tags=20%, list=16%, signal=23%
CARBOHYDRATE_HOMEOSTASIS	GO_CARBOHYDRATE_HOMEOSTASIS		227	0.316462	1.55431	0	0.00978064	0.4	3132	tags=18%, list=16%, signal=21%
NUCLEOSIDE_TRIPHOSPHATASE_REGULATOR_ACTIVITY	GO_NUCLEOSIDE_TRIPHOSPHATASE_REGULATOR_ACTIVITY		309	0.457158	1.55324	0	0.00998294	0.4	2900	tags=24%, list=14%, signal=28%
NEURON_DIFFERENTIATION	GO_NEURON_DIFFERENTIATION		1287	0.504336	1.55215	0	0.0105041	0.4	3239	tags=25%, list=16%, signal=28%
REGULATION_OF_HORMONE_LEVELS	GO_REGULATION_OF_HORMONE_LEVELS		494	0.391605	1.54806	0	0.0107044	0.4	3139	tags=21%, list=16%, signal=25%
ACTIN_FILAMENT_BASED_PROCESS	GO_ACTIN_FILAMENT_BASED_PROCESS		713	0.58854	1.54759	0	0.0108493	0.4	3115	tags=34%, list=15%, signal=39%
REGULATION_OF_NEURON_DIFFERENTIATION	GO_REGULATION_OF_NEURON_DIFFERENTIATION		619	0.52029	1.5391	0	0.0116152	0.4	3231	tags=28%, list=16%, signal=32%
VESICLE_ORGANIZATION	GO_VESICLE_ORGANIZATION		304	0.394519	1.5358	0	0.0117814	0.4	4198	tags=30%, list=21%, signal=37%
POSITIVE_REGULATION_OF_NEURON_DIFFERENTIATION	GO_POSITIVE_REGULATION_OF_NEURON_DIFFERENTIATION		343	0.538075	1.53458	0	0.0117614	0.4	3198	tags=30%, list=16%, signal=35%
GUANYL_NUCLEOTIDE_EXCHANGE_FACTOR_ACTIVITY	GO_GUANYL_NUCLEOTIDE_EXCHANGE_FACTOR_ACTIVITY		206	0.425302	1.53199	0	0.0119972	0.5	3115	tags=26%, list=15%, signal=30%
REGULATION_OF_MEMBRANE_POTENTIAL	GO_REGULATION_OF_MEMBRANE_POTENTIAL		406	0.427418	1.53192	0	0.0125035	0.5	2986	tags=19%, list=15%, signal=22%
NEURON_PROJECTION	GO_NEURON_PROJECTION		1231	0.438668	1.52743	0	0.0128286	0.5	3538	tags=23%, list=18%, signal=26%
INTERSPECIES_INTERACTION_BETWEEN_ORGANISMS	GO_INTERSPECIES_INTERACTION_BETWEEN_ORGANISMS		859	0.418093	1.52689	0	0.012807	0.5	3001	tags=18%, list=15%, signal=20%
HORMONE_MEDIATED_SIGNALING_PATHWAY	GO_HORMONE_MEDIATED_SIGNALING_PATHWAY		217	0.358966	1.52375	0	0.0130943	0.5	2529	tags=16%, list=13%, signal=18%
AXON_DEVELOPMENT	GO_AXON_DEVELOPMENT		490	0.563944	1.51895	0	0.013769	0.5	3106	tags=29%, list=15%, signal=34%
SEQUENCE_SPECIFIC_DOUBLE_STRANDED_DNA_BINDING	GO_SEQUENCE_SPECIFIC_DOUBLE_STRANDED_DNA_BINDING		814	0.37014	1.51511	0	0.0151808	0.6	2934	tags=19%, list=15%, signal=21%
PRESYNAPSE	GO_PRESYNAPSE		466	0.310106	1.5147	0	0.0153155	0.6	3414	tags=19%, list=17%, signal=22%
DEPHOSPHORYLATION	GO_DEPHOSPHORYLATION		451	0.381074	1.51079	0	0.0152898	0.6	3672	tags=27%, list=18%, signal=32%
DENDRITIC_TREE	GO_DENDRITIC_TREE		554	0.457897	1.51078	0	0.0152642	0.6	3538	tags=25%, list=18%, signal=29%
REGULATORY_REGION_NUCLEIC_ACID_BINDING	GO_REGULATORY_REGION_NUCLEIC_ACID_BINDING		887	0.373652	1.50856	0	0.0153981	0.6	3119	tags=20%, list=15%, signal=23%
POSITIVE_REGULATION_OF_NEURON_PROJECTION_DEVELOPMENT	GO_POSITIVE_REGULATION_OF_NEURON_PROJECTION_DEVELOPMENT		261	0.548385	1.50764	0	0.0157135	0.6	3198	tags=31%, list=16%, signal=37%
GOLGI_MEMBRANE	GO_GOLGI_MEMBRANE		697	0.383816	1.50672	0	0.016005	0.6	2925	tags=20%, list=14%, signal=23%
TRANSCRIPTION_COREPRESSOR_ACTIVITY	GO_TRANSCRIPTION_COREPRESSOR_ACTIVITY		233	0.474873	1.50553	0	0.0159784	0.6	2900	tags=23%, list=14%, signal=27%
REGULATION_OF_ORGANELLE_ORGANIZATION	GO_REGULATION_OF_ORGANELLE_ORGANIZATION		1186	0.40061	1.50187	0	0.0172942	0.6	3453	tags=23%, list=17%, signal=26%
KINASE_BINDING	GO_KINASE_BINDING		692	0.392154	1.49858	0	0.0181542	0.6	3764	tags=26%, list=19%, signal=31%
ZINC_ION_BINDING	GO_ZINC_ION_BINDING		753	0.390504	1.49525	0	0.0188513	0.6	3210	tags=22%, list=16%, signal=25%
ORGANIC_ACID_BIOSYNTHETIC_PROCESS	GO_ORGANIC_ACID_BIOSYNTHETIC_PROCESS		277	0.347	1.47713	0	0.0228955	0.6	1919	tags=14%, list=10%, signal=15%
RESPONSE_TO_XENOBIOTIC_STIMULUS	GO_RESPONSE_TO_XENOBIOTIC_STIMULUS		257	0.426222	1.47712	0	0.0228578	0.6	2716	tags=21%, list=13%, signal=24%
CONTRACTILE_FIBER	GO_CONTRACTILE_FIBER		219	0.648347	1.47118	0	0.0239584	0.6	2946	tags=33%, list=15%, signal=38%
SEQUENCE_SPECIFIC_DNA_BINDING	GO_SEQUENCE_SPECIFIC_DNA_BINDING		1039	0.339057	1.46593	0	0.0268156	0.7	2888	tags=17%, list=14%, signal=19%
ORGANONITROGEN_COMPOUND_CATABOLIC_PROCESS	GO_ORGANONITROGEN_COMPOUND_CATABOLIC_PROCESS		1171	0.373385	1.44984	0	0.0305311	0.7	3897	tags=24%, list=19%, signal=28%
SMALL_GTPASE_BINDING	GO_SMALL_GTPASE_BINDING		414	0.355265	1.44571	0	0.0315033	0.7	3382	tags=24%, list=17%, signal=29%
NEUROTRANSMITTER_TRANSPORT	GO_NEUROTRANSMITTER_TRANSPORT		260	0.34503	1.44301	0	0.0323065	0.7	3397	tags=20%, list=17%, signal=23%
POTASSIUM_ION_TRANSPORT	GO_POTASSIUM_ION_TRANSPORT		220	0.453184	1.44112	0	0.0326376	0.7	2507	tags=17%, list=12%, signal=19%
ORGANOPHOSPHATE_METABOLIC_PROCESS	GO_ORGANOPHOSPHATE_METABOLIC_PROCESS		501	0.362639	1.4381	0	0.0327399	0.7	3087	tags=22%, list=15%, signal=25%
CELLULAR_RESPONSE_TO_OXYGEN_LEVELS	GO_CELLULAR_RESPONSE_TO_OXYGEN_LEVELS		217	0.430388	1.43642	0	0.0331523	0.7	2730	tags=19%, list=14%, signal=22%
REGULATION_OF_CELLULAR_RESPONSE_TO_STRESS	GO_REGULATION_OF_CELLULAR_RESPONSE_TO_STRESS		669	0.406088	1.43475	0	0.0330985	0.7	3212	tags=21%, list=16%, signal=25%
TUBULIN_BINDING	GO_TUBULIN_BINDING		309	0.408211	1.43221	0	0.0342043	0.8	2611	tags=20%, list=13%, signal=23%
SYNAPTIC_MEMBRANE	GO_SYNAPTIC_MEMBRANE		416	0.380253	1.42687	0	0.0366262	0.8	3535	tags=21%, list=18%, signal=25%
POSTSYNAPTIC_MEMBRANE	GO_POSTSYNAPTIC_MEMBRANE		310	0.392569	1.42658	0	0.0367212	0.8	3535	tags=21%, list=18%, signal=25%
LIPID_BIOSYNTHETIC_PROCESS	GO_LIPID_BIOSYNTHETIC_PROCESS		624	0.325114	1.42505	0	0.0369921	0.8	3143	tags=20%, list=16%, signal=23%
FATTY_ACID_METABOLIC_PROCESS	GO_FATTY_ACID_METABOLIC_PROCESS		243	0.340827	1.42443	0	0.0373114	0.8	1800	tags=12%, list=9%, signal=12%
GTPASE_BINDING	GO_GTPASE_BINDING		505	0.360193	1.4223	0	0.0379388	0.8	3382	tags=23%, list=17%, signal=27%
ORGANIC_HYDROXY_COMPOUND_TRANSPORT	GO_ORGANIC_HYDROXY_COMPOUND_TRANSPORT		226	0.438904	1.41845	0	0.0391477	0.8	3081	tags=22%, list=15%, signal=26%
MONOVALENT_INORGANIC_CATION_TRANSPORT	GO_MONOVALENT_INORGANIC_CATION_TRANSPORT		483	0.370466	1.41222	0	0.0409402	0.9	3216	tags=18%, list=16%, signal=21%
PEPTIDE_HORMONE_SECRETION	GO_PEPTIDE_HORMONE_SECRETION		244	0.353639	1.40747	0	0.0418813	0.9	3006	tags=22%, list=15%, signal=25%
REGULATION_OF_CATABOLIC_PROCESS	GO_REGULATION_OF_CATABOLIC_PROCESS		908	0.387317	1.40624	0	0.0419669	0.9	3212	tags=19%, list=16%, signal=21%
DNA_BINDING_TRANSCRIPTION_FACTOR_ACTIVITY	GO_DNA_BINDING_TRANSCRIPTION_FACTOR_ACTIVITY		1564	0.332225	1.38959	0	0.0482642	0.9	3267	tags=18%, list=16%, signal=20%
HORMONE_METABOLIC_PROCESS	GO_HORMONE_METABOLIC_PROCESS		207	0.401226	1.38938	0	0.0481873	0.9	3092	tags=21%, list=15%, signal=24%
DOUBLE_STRANDED_DNA_BINDING	GO_DOUBLE_STRANDED_DNA_BINDING		892	0.352868	1.38921	0	0.0481107	0.9	3119	tags=19%, list=15%, signal=21%
CATION_CHANNEL_ACTIVITY	GO_CATION_CHANNEL_ACTIVITY		300	0.404806	1.37922	0	0.0513497	0.9	2986	tags=15%, list=15%, signal=18%
RESPONSE_TO_RADIATION	GO_RESPONSE_TO_RADIATION		429	0.361151	1.37596	0	0.0517317	0.9	2688	tags=14%, list=13%, signal=16%
LIPID_CATABOLIC_PROCESS	GO_LIPID_CATABOLIC_PROCESS		302	0.328209	1.37296	0	0.0539208	0.9	2753	tags=16%, list=14%, signal=19%
INSULIN_SECRETION	GO_INSULIN_SECRETION		202	0.309111	1.3684	0	0.055949	0.9	3006	tags=21%, list=15%, signal=25%
VESICLE_LOCALIZATION	GO_VESICLE_LOCALIZATION		295	0.319618	1.36745	0	0.0561619	0.9	3412	tags=18%, list=17%, signal=21%
HUMORAL_IMMUNE_RESPONSE	GO_HUMORAL_IMMUNE_RESPONSE		229	0.588426	1.36656	0	0.0560734	0.9	2325	tags=28%, list=12%, signal=32%
PROTEIN_KINASE_ACTIVITY	GO_PROTEIN_KINASE_ACTIVITY		564	0.369666	1.36353	0	0.0586055	0.9	3565	tags=23%, list=18%, signal=27%
REGULATION_OF_PROTEIN_CATABOLIC_PROCESS	GO_REGULATION_OF_PROTEIN_CATABOLIC_PROCESS		351	0.395347	1.3601	0	0.0612229	0.9	3911	tags=25%, list=19%, signal=31%
PHOSPHORIC_ESTER_HYDROLASE_ACTIVITY	GO_PHOSPHORIC_ESTER_HYDROLASE_ACTIVITY		347	0.354702	1.35861	0	0.0623117	0.9	3492	tags=25%, list=17%, signal=30%
CATION_CHANNEL_COMPLEX	GO_CATION_CHANNEL_COMPLEX		212	0.424918	1.35218	0	0.0655017	0.9	2926	tags=16%, list=15%, signal=19%
MICROTUBULE_BINDING	GO_MICROTUBULE_BINDING		230	0.401145	1.35131	0	0.0653996	0.9	2553	tags=20%, list=13%, signal=23%
CARBOHYDRATE_DERIVATIVE_BIOSYNTHETIC_PROCESS	GO_CARBOHYDRATE_DERIVATIVE_BIOSYNTHETIC_PROCESS		627	0.377861	1.3474	0	0.0670857	0.9	2413	tags=17%, list=12%, signal=19%
NUCLEAR_OUTER_MEMBRANE_ENDOPLASMIC_RETICULUM_MEMBRANE_NETWORK	GO_NUCLEAR_OUTER_MEMBRANE_ENDOPLASMIC_RETICULUM_MEMBRANE_NETWORK		1005	0.324407	1.33233	0	0.0759767	0.9	3127	tags=18%, list=16%, signal=20%
CARBOHYDRATE_DERIVATIVE_METABOLIC_PROCESS	GO_CARBOHYDRATE_DERIVATIVE_METABOLIC_PROCESS		887	0.365945	1.33077	0	0.0774582	0.9	2413	tags=17%, list=12%, signal=18%
ANTERIOR_POSTERIOR_PATTERN_SPECIFICATION	GO_ANTERIOR_POSTERIOR_PATTERN_SPECIFICATION		200	0.391399	1.32802	0	0.0797879	0.9	2757	tags=19%, list=14%, signal=21%
ORGANIC_HYDROXY_COMPOUND_METABOLIC_PROCESS	GO_ORGANIC_HYDROXY_COMPOUND_METABOLIC_PROCESS		460	0.309409	1.32186	0	0.0831704	0.9	3017	tags=17%, list=15%, signal=19%
REGULATION_OF_PEPTIDE_HORMONE_SECRETION	GO_REGULATION_OF_PEPTIDE_HORMONE_SECRETION		203	0.286031	1.31306	0	0.086171	0.9	3006	tags=19%, list=15%, signal=22%
APICAL_PART_OF_CELL	GO_APICAL_PART_OF_CELL		366	0.380638	1.30872	0	0.088959	0.9	2268	tags=16%, list=11%, signal=18%
SEXUAL_REPRODUCTION	GO_SEXUAL_REPRODUCTION		743	0.25904	1.30203	0	0.0928407	0.9	3593	tags=16%, list=18%, signal=19%
DEFENSE_RESPONSE_TO_BACTERIUM	GO_DEFENSE_RESPONSE_TO_BACTERIUM		206	0.511373	1.3578	0.166667	0.0628713	0.9	3393	tags=32%, list=17%, signal=38%
TRANSCRIPTION_FACTOR_BINDING	GO_TRANSCRIPTION_FACTOR_BINDING		623	0.382607	1.29968	0	0.0952905	0.9	2990	tags=19%, list=15%, signal=21%
CATION_TRANSMEMBRANE_TRANSPORTER_ACTIVITY	GO_CATION_TRANSMEMBRANE_TRANSPORTER_ACTIVITY		607	0.294871	1.29088	0	0.103016	0.9	3216	tags=14%, list=16%, signal=17%
TRANSCRIPTION_COREGULATOR_ACTIVITY	GO_TRANSCRIPTION_COREGULATOR_ACTIVITY		537	0.382612	1.28697	0	0.106229	0.9	3369	tags=21%, list=17%, signal=24%
REGULATION_OF_CELLULAR_PROTEIN_CATABOLIC_PROCESS	GO_REGULATION_OF_CELLULAR_PROTEIN_CATABOLIC_PROCESS		226	0.417791	1.2836	0	0.108279	0.9	4279	tags=29%, list=21%, signal=36%
CYTOSKELETAL_PART	GO_CYTOSKELETAL_PART		1509	0.351083	1.28319	0	0.108672	0.9	2760	tags=17%, list=14%, signal=18%
PASSIVE_TRANSMEMBRANE_TRANSPORTER_ACTIVITY	GO_PASSIVE_TRANSMEMBRANE_TRANSPORTER_ACTIVITY		424	0.379207	1.28232	0	0.109787	0.9	3008	tags=16%, list=15%, signal=18%
MONOCARBOXYLIC_ACID_METABOLIC_PROCESS	GO_MONOCARBOXYLIC_ACID_METABOLIC_PROCESS		435	0.31673	1.28067	0	0.11093	0.9	2631	tags=15%, list=13%, signal=17%
BASOLATERAL_PLASMA_MEMBRANE	GO_BASOLATERAL_PLASMA_MEMBRANE		209	0.392176	1.31354	0.333333	0.0857551	0.9	2743	tags=21%, list=14%, signal=24%
CELL_CYCLE_ARREST	GO_CELL_CYCLE_ARREST		233	0.379066	1.26892	0	0.117317	0.9	3004	tags=18%, list=15%, signal=21%
SKIN_DEVELOPMENT	GO_SKIN_DEVELOPMENT		319	0.398571	1.31106	0.25	0.0875507	0.9	2523	tags=17%, list=13%, signal=19%
UBIQUITIN_LIKE_PROTEIN_LIGASE_BINDING	GO_UBIQUITIN_LIKE_PROTEIN_LIGASE_BINDING		286	0.347737	1.26842	0	0.118088	0.9	3739	tags=22%, list=19%, signal=27%
ESTABLISHMENT_OF_ORGANELLE_LOCALIZATION	GO_ESTABLISHMENT_OF_ORGANELLE_LOCALIZATION		481	0.320533	1.26716	0	0.118473	0.9	3431	tags=19%, list=17%, signal=23%
PROTEIN_CATABOLIC_PROCESS	GO_PROTEIN_CATABOLIC_PROCESS		837	0.348722	1.25774	0	0.124088	0.9	3977	tags=23%, list=20%, signal=28%
ANATOMICAL_STRUCTURE_HOMEOSTASIS	GO_ANATOMICAL_STRUCTURE_HOMEOSTASIS		393	0.367829	1.25272	0	0.126682	0.9	2520	tags=16%, list=12%, signal=18%
TRANSPORTER_COMPLEX	GO_TRANSPORTER_COMPLEX		320	0.371379	1.24521	0	0.132808	0.9	3186	tags=16%, list=16%, signal=19%
ALCOHOL_METABOLIC_PROCESS	GO_ALCOHOL_METABOLIC_PROCESS		217	0.31489	1.24227	0	0.134613	0.9	2198	tags=13%, list=11%, signal=15%
METAL_ION_TRANSMEMBRANE_TRANSPORTER_ACTIVITY	GO_METAL_ION_TRANSMEMBRANE_TRANSPORTER_ACTIVITY		422	0.330776	1.23766	0	0.140235	1	2843	tags=14%, list=14%, signal=15%
CARBOHYDRATE_METABOLIC_PROCESS	GO_CARBOHYDRATE_METABOLIC_PROCESS		530	0.328849	1.23615	0	0.140864	1	2419	tags=15%, list=12%, signal=17%
RIBONUCLEOTIDE_BINDING	GO_RIBONUCLEOTIDE_BINDING		1740	0.316927	1.22902	0	0.146751	1	3112	tags=17%, list=15%, signal=19%
TRANSPORTER_ACTIVITY	GO_TRANSPORTER_ACTIVITY		1162	0.268875	1.27203	0.2	0.116426	0.9	3286	tags=16%, list=16%, signal=18%
CELL_PROJECTION_ASSEMBLY	GO_CELL_PROJECTION_ASSEMBLY		536	0.372784	1.22655	0	0.148418	1	3202	tags=20%, list=16%, signal=24%
KINASE_ACTIVITY	GO_KINASE_ACTIVITY		723	0.325399	1.22604	0	0.148827	1	3565	tags=21%, list=18%, signal=25%
TRANSCRIPTION_COACTIVATOR_ACTIVITY	GO_TRANSCRIPTION_COACTIVATOR_ACTIVITY		305	0.350024	1.22391	0	0.150056	1	3362	tags=17%, list=17%, signal=21%
CYTOSOLIC_PART	GO_CYTOSOLIC_PART		213	0.343493	1.26583	0.25	0.11879	0.9	3146	tags=14%, list=16%, signal=17%
DETECTION_OF_STIMULUS	GO_DETECTION_OF_STIMULUS		321	0.337114	1.26098	0.2	0.121992	0.9	2743	tags=12%, list=14%, signal=13%
INTRACELLULAR_TRANSPORT	GO_INTRACELLULAR_TRANSPORT		1693	0.303561	1.22113	0	0.152027	1	3911	tags=20%, list=19%, signal=22%
ORGANIC_HYDROXY_COMPOUND_BIOSYNTHETIC_PROCESS	GO_ORGANIC_HYDROXY_COMPOUND_BIOSYNTHETIC_PROCESS		245	0.291238	1.22077	0	0.151944	1	3007	tags=17%, list=15%, signal=19%
PROTEIN_CONTAINING_COMPLEX_ASSEMBLY	GO_PROTEIN_CONTAINING_COMPLEX_ASSEMBLY		1684	0.347133	1.25114	0.2	0.128759	0.9	3215	tags=18%, list=16%, signal=19%
CELLULAR_MACROMOLECULE_LOCALIZATION	GO_CELLULAR_MACROMOLECULE_LOCALIZATION		1766	0.320584	1.2165	0	0.15403	1	3422	tags=18%, list=17%, signal=20%
GAMETE_GENERATION	GO_GAMETE_GENERATION		603	0.262616	1.21555	0	0.154445	1	3144	tags=14%, list=16%, signal=16%
TRANSFERASE_ACTIVITY_TRANSFERRING_GLYCOSYL_GROUPS	GO_TRANSFERASE_ACTIVITY_TRANSFERRING_GLYCOSYL_GROUPS		254	0.333306	1.23837	0.2	0.140302	1	2349	tags=15%, list=12%, signal=17%
TRANSCRIPTION_FACTOR_COMPLEX	GO_TRANSCRIPTION_FACTOR_COMPLEX		339	0.333775	1.20847	0	0.161717	1	3080	tags=19%, list=15%, signal=22%
SMALL_MOLECULE_BIOSYNTHETIC_PROCESS	GO_SMALL_MOLECULE_BIOSYNTHETIC_PROCESS		628	0.301839	1.2082	0	0.162154	1	2593	tags=15%, list=13%, signal=17%
REGULATION_OF_SMALL_MOLECULE_METABOLIC_PROCESS	GO_REGULATION_OF_SMALL_MOLECULE_METABOLIC_PROCESS		319	0.336299	1.19188	0	0.179771	1	3007	tags=18%, list=15%, signal=20%
MACROMOLECULE_CATABOLIC_PROCESS	GO_MACROMOLECULE_CATABOLIC_PROCESS		1265	0.336669	1.17088	0	0.197504	1	4012	tags=21%, list=20%, signal=25%
NEGATIVE_REGULATION_OF_ORGANELLE_ORGANIZATION	GO_NEGATIVE_REGULATION_OF_ORGANELLE_ORGANIZATION		351	0.35157	1.166	0	0.20023	1	3616	tags=23%, list=18%, signal=28%
HYDROLASE_ACTIVITY_ACTING_ON_ACID_ANHYDRIDES	GO_HYDROLASE_ACTIVITY_ACTING_ON_ACID_ANHYDRIDES		856	0.311634	1.22587	0.333333	0.148811	1	2279	tags=13%, list=11%, signal=14%
REGULATION_OF_PROTEIN_STABILITY	GO_REGULATION_OF_PROTEIN_STABILITY		256	0.328127	1.12585	0	0.244323	1	3988	tags=22%, list=20%, signal=27%
ION_TRANSMEMBRANE_TRANSPORTER_ACTIVITY	GO_ION_TRANSMEMBRANE_TRANSPORTER_ACTIVITY		822	0.268179	1.21869	0.2	0.152538	1	3216	tags=15%, list=16%, signal=17%
CADHERIN_BINDING	GO_CADHERIN_BINDING		297	0.325547	1.21656	0.2	0.154256	1	3332	tags=18%, list=17%, signal=21%
RESPONSE_TO_ENDOPLASMIC_RETICULUM_STRESS	GO_RESPONSE_TO_ENDOPLASMIC_RETICULUM_STRESS		259	0.341815	1.21233	0.166667	0.158164	1	3528	tags=19%, list=17%, signal=22%
TRANSMEMBRANE_TRANSPORTER_ACTIVITY	GO_TRANSMEMBRANE_TRANSPORTER_ACTIVITY		973	0.267429	1.20564	0.2	0.166381	1	3216	tags=15%, list=16%, signal=17%
DRUG_METABOLIC_PROCESS	GO_DRUG_METABOLIC_PROCESS		321	0.30636	1.18135	0.142857	0.188286	1	2041	tags=12%, list=10%, signal=13%
ORGANONITROGEN_COMPOUND_BIOSYNTHETIC_PROCESS	GO_ORGANONITROGEN_COMPOUND_BIOSYNTHETIC_PROCESS		1624	0.307916	1.17242	0.166667	0.196392	1	2584	tags=13%, list=13%, signal=14%
SODIUM_ION_TRANSPORT	GO_SODIUM_ION_TRANSPORT		206	0.333521	1.17055	0.5	0.197357	1	3186	tags=19%, list=16%, signal=22%
INTRINSIC_COMPONENT_OF_ORGANELLE_MEMBRANE	GO_INTRINSIC_COMPONENT_OF_ORGANELLE_MEMBRANE		358	0.295946	1.17039	0.333333	0.197072	1	2959	tags=17%, list=15%, signal=19%
OXIDATION_REDUCTION_PROCESS	GO_OXIDATION_REDUCTION_PROCESS		899	0.293007	1.16774	0.142857	0.198736	1	2307	tags=11%, list=11%, signal=12%
ORGANELLE_LOCALIZATION	GO_ORGANELLE_LOCALIZATION		668	0.297831	1.16641	0.166667	0.200197	1	3448	tags=18%, list=17%, signal=21%
STEROID_METABOLIC_PROCESS	GO_STEROID_METABOLIC_PROCESS		289	0.275748	1.14769	0.166667	0.219271	1	3007	tags=15%, list=15%, signal=18%
GATED_CHANNEL_ACTIVITY	GO_GATED_CHANNEL_ACTIVITY		321	0.364264	1.14692	0.666667	0.219939	1	3208	tags=17%, list=16%, signal=19%
PROTEIN_FOLDING	GO_PROTEIN_FOLDING		200	0.342036	1.1467	0.333333	0.220042	1	2303	tags=12%, list=11%, signal=13%
CELLULAR_CARBOHYDRATE_METABOLIC_PROCESS	GO_CELLULAR_CARBOHYDRATE_METABOLIC_PROCESS		251	0.317372	1.14295	0.2	0.224798	1	3288	tags=21%, list=16%, signal=24%
ANION_TRANSPORT	GO_ANION_TRANSPORT		573	0.285067	1.12707	0.2	0.243355	1	3194	tags=18%, list=16%, signal=20%
EPIDERMIS_DEVELOPMENT	GO_EPIDERMIS_DEVELOPMENT		366	0.335256	1.12242	0.25	0.248463	1	2733	tags=17%, list=14%, signal=19%
HYDROLASE_ACTIVITY_ACTING_ON_ESTER_BONDS	GO_HYDROLASE_ACTIVITY_ACTING_ON_ESTER_BONDS		665	0.283004	1.1193	0.142857	0.252324	1	2745	tags=16%, list=14%, signal=18%
ORGANIC_ACID_TRANSPORT	GO_ORGANIC_ACID_TRANSPORT		307	0.283433	1.11677	0.166667	0.254444	1	3194	tags=19%, list=16%, signal=22%
REGULATION_OF_MICROTUBULE_BASED_PROCESS	GO_REGULATION_OF_MICROTUBULE_BASED_PROCESS		201	0.327761	1.11363	0.5	0.261581	1	3449	tags=19%, list=17%, signal=23%
OXIDOREDUCTASE_ACTIVITY	GO_OXIDOREDUCTASE_ACTIVITY		683	0.294166	1.11068	0.285714	0.264134	1	1672	tags=9%, list=8%, signal=9%
CELLULAR_PROCESS_INVOLVED_IN_REPRODUCTION_IN_MULTICELLULAR_ORGANISM	GO_CELLULAR_PROCESS_INVOLVED_IN_REPRODUCTION_IN_MULTICELLULAR_ORGANISM		312	0.24134	1.10226	0.333333	0.274904	1	4239	tags=22%, list=21%, signal=27%
PROTEIN_SERINE_THREONINE_KINASE_ACTIVITY	GO_PROTEIN_SERINE_THREONINE_KINASE_ACTIVITY		415	0.298827	1.1011	0.2	0.276242	1	3565	tags=21%, list=18%, signal=25%
DNA_BINDING_TRANSCRIPTION_FACTOR_BINDING	GO_DNA_BINDING_TRANSCRIPTION_FACTOR_BINDING		333	0.348959	1.10017	0.4	0.276861	1	4003	tags=23%, list=20%, signal=29%
PHOSPHATASE_ACTIVITY	GO_PHOSPHATASE_ACTIVITY		256	0.32285	1.09622	0.333333	0.283307	1	3488	tags=24%, list=17%, signal=28%
CELLULAR_PROTEIN_CATABOLIC_PROCESS	GO_CELLULAR_PROTEIN_CATABOLIC_PROCESS		693	0.335725	1.09178	0.4	0.287513	1	4012	tags=22%, list=20%, signal=27%
APICAL_PLASMA_MEMBRANE	GO_APICAL_PLASMA_MEMBRANE		302	0.32446	1.09107	0.2	0.288331	1	2247	tags=14%, list=11%, signal=15%
CILIARY_PART	GO_CILIARY_PART		408	0.233085	1.08314	0.2	0.298374	1	3494	tags=14%, list=17%, signal=17%
ORGANIC_ANION_TRANSPORT	GO_ORGANIC_ANION_TRANSPORT		453	0.264376	1.07913	0.333333	0.306241	1	3194	tags=17%, list=16%, signal=20%
NEGATIVE_REGULATION_OF_MITOTIC_CELL_CYCLE	GO_NEGATIVE_REGULATION_OF_MITOTIC_CELL_CYCLE		299	0.332484	1.06593	0.25	0.330754	1	909	tags=6%, list=5%, signal=7%
DRUG_BINDING	GO_DRUG_BINDING		1599	0.273039	1.05142	0.25	0.357187	1	3071	tags=15%, list=15%, signal=16%
GENERATION_OF_PRECURSOR_METABOLITES_AND_ENERGY	GO_GENERATION_OF_PRECURSOR_METABOLITES_AND_ENERGY		463	0.290906	1.05041	0.428571	0.358203	1	1626	tags=8%, list=8%, signal=9%
GLYCOSYLATION	GO_GLYCOSYLATION		252	0.279171	1.05038	0.5	0.358074	1	2349	tags=12%, list=12%, signal=13%
ADENYL_NUCLEOTIDE_BINDING	GO_ADENYL_NUCLEOTIDE_BINDING		1435	0.272251	1.04626	0.4	0.364377	1	3071	tags=15%, list=15%, signal=17%
SMALL_MOLECULE_METABOLIC_PROCESS	GO_SMALL_MOLECULE_METABOLIC_PROCESS		1570	0.263414	1.0417	0.333333	0.373117	1	2593	tags=14%, list=13%, signal=15%
PROTEIN_CONTAINING_COMPLEX_DISASSEMBLY	GO_PROTEIN_CONTAINING_COMPLEX_DISASSEMBLY		311	0.299553	1.03348	0.285714	0.385531	1	3259	tags=19%, list=16%, signal=22%
NEGATIVE_REGULATION_OF_CELL_CYCLE	GO_NEGATIVE_REGULATION_OF_CELL_CYCLE		585	0.310802	1.02381	0.285714	0.404922	1	2437	tags=13%, list=12%, signal=14%
CELL_CYCLE_G1_S_PHASE_TRANSITION	GO_CELL_CYCLE_G1_S_PHASE_TRANSITION		246	0.361349	1.02367	0.428571	0.404363	1	826	tags=8%, list=4%, signal=8%
TRANSFERASE_ACTIVITY_TRANSFERRING_PHOSPHORUS_CONTAINING_GROUPS	GO_TRANSFERASE_ACTIVITY_TRANSFERRING_PHOSPHORUS_CONTAINING_GROUPS		860	0.285867	1.0163	0.6	0.417618	1	3565	tags=20%, list=18%, signal=23%
REGULATION_OF_PROTEIN_MODIFICATION_BY_SMALL_PROTEIN_CONJUGATION_OR_REMOVAL	GO_REGULATION_OF_PROTEIN_MODIFICATION_BY_SMALL_PROTEIN_CONJUGATION_OR_REMOVAL		201	0.359454	1.00771	0.4	0.432559	1	3825	tags=25%, list=19%, signal=30%
NUCLEAR_TRANSPORT	GO_NUCLEAR_TRANSPORT		311	0.264496	1.00562	0.375	0.435687	1	3592	tags=15%, list=18%, signal=18%
CILIUM	GO_CILIUM		547	0.216254	1.00311	0.5	0.440151	1	3494	tags=14%, list=17%, signal=16%
RESPONSE_TO_LIGHT_STIMULUS	GO_RESPONSE_TO_LIGHT_STIMULUS		296	0.218992	1.00099	0.428571	0.443368	1	3598	tags=16%, list=18%, signal=19%
PROTEIN_LOCALIZATION_TO_ORGANELLE	GO_PROTEIN_LOCALIZATION_TO_ORGANELLE		850	0.251896	0.997472	0.5	0.448118	1	3294	tags=13%, list=16%, signal=15%
REGULATION_OF_CELLULAR_AMIDE_METABOLIC_PROCESS	GO_REGULATION_OF_CELLULAR_AMIDE_METABOLIC_PROCESS		354	0.285809	0.993254	0.5	0.453395	1	2572	tags=12%, list=13%, signal=13%
REGULATION_OF_MITOTIC_CELL_CYCLE	GO_REGULATION_OF_MITOTIC_CELL_CYCLE		607	0.311876	0.991879	0.428571	0.455656	1	1961	tags=10%, list=10%, signal=10%
ORGANIC_CYCLIC_COMPOUND_CATABOLIC_PROCESS	GO_ORGANIC_CYCLIC_COMPOUND_CATABOLIC_PROCESS		554	0.263873	0.989956	0.333333	0.458774	1	2631	tags=11%, list=13%, signal=12%
MONOVALENT_INORGANIC_CATION_TRANSMEMBRANE_TRANSPORTER_ACTIVITY	GO_MONOVALENT_INORGANIC_CATION_TRANSMEMBRANE_TRANSPORTER_ACTIVITY		357	0.259089	0.989346	0.5	0.45962	1	3216	tags=13%, list=16%, signal=15%
MICROTUBULE	GO_MICROTUBULE		392	0.294716	0.985066	0.8	0.466957	1	2756	tags=14%, list=14%, signal=16%
RNA_POLYMERASE_II_SPECIFIC_DNA_BINDING_TRANSCRIPTION_FACTOR_BINDING	GO_RNA_POLYMERASE_II_SPECIFIC_DNA_BINDING_TRANSCRIPTION_FACTOR_BINDING		263	0.305453	0.978621	0.6	0.477151	1	3627	tags=18%, list=18%, signal=22%
CELLULAR_PROTEIN_CONTAINING_COMPLEX_ASSEMBLY	GO_CELLULAR_PROTEIN_CONTAINING_COMPLEX_ASSEMBLY		943	0.270231	0.978	0.5	0.478227	1	2023	tags=8%, list=10%, signal=9%
NUCLEOBASE_CONTAINING_SMALL_MOLECULE_METABOLIC_PROCESS	GO_NUCLEOBASE_CONTAINING_SMALL_MOLECULE_METABOLIC_PROCESS		331	0.281791	0.973343	0.5	0.486421	1	2228	tags=14%, list=11%, signal=15%
GLYCEROLIPID_BIOSYNTHETIC_PROCESS	GO_GLYCEROLIPID_BIOSYNTHETIC_PROCESS		210	0.276994	0.972494	0.6	0.488054	1	3506	tags=22%, list=17%, signal=27%
MAGNESIUM_ION_BINDING	GO_MAGNESIUM_ION_BINDING		200	0.257545	0.965255	0.6	0.500823	1	3416	tags=20%, list=17%, signal=23%
EPIDERMAL_CELL_DIFFERENTIATION	GO_EPIDERMAL_CELL_DIFFERENTIATION		259	0.29576	0.965013	0.666667	0.501794	1	2523	tags=13%, list=13%, signal=15%
INTRACELLULAR_PROTEIN_TRANSPORT	GO_INTRACELLULAR_PROTEIN_TRANSPORT		1066	0.250979	0.959191	0.8	0.514625	1	3422	tags=14%, list=17%, signal=16%
UBIQUITIN_LIKE_PROTEIN_TRANSFERASE_ACTIVITY	GO_UBIQUITIN_LIKE_PROTEIN_TRANSFERASE_ACTIVITY		384	0.279638	0.957447	0.6	0.518907	1	4139	tags=22%, list=21%, signal=27%
ORGANELLE_ASSEMBLY	GO_ORGANELLE_ASSEMBLY		776	0.288784	0.948221	1	0.536668	1	3503	tags=17%, list=17%, signal=19%
CELLULAR_MACROMOLECULE_CATABOLIC_PROCESS	GO_CELLULAR_MACROMOLECULE_CATABOLIC_PROCESS		1045	0.286	0.946031	0.6	0.538889	1	4040	tags=19%, list=20%, signal=23%
REGULATION_OF_CELL_CYCLE	GO_REGULATION_OF_CELL_CYCLE		1109	0.29169	0.944262	0.666667	0.540372	1	3212	tags=16%, list=16%, signal=18%
ESTABLISHMENT_OF_PROTEIN_LOCALIZATION_TO_MEMBRANE	GO_ESTABLISHMENT_OF_PROTEIN_LOCALIZATION_TO_MEMBRANE		292	0.242772	0.942377	1	0.543994	1	3636	tags=14%, list=18%, signal=16%
GOLGI_VESICLE_TRANSPORT	GO_GOLGI_VESICLE_TRANSPORT		342	0.276178	0.941664	0.8	0.544118	1	4263	tags=23%, list=21%, signal=28%
ANION_TRANSMEMBRANE_TRANSPORT	GO_ANION_TRANSMEMBRANE_TRANSPORT		255	0.257194	0.93361	0.5	0.56016	1	3186	tags=17%, list=16%, signal=20%
NUCLEAR_ENVELOPE	GO_NUCLEAR_ENVELOPE		441	0.244693	0.923175	0.666667	0.585272	1	4198	tags=22%, list=21%, signal=27%
PROTEIN_POLYUBIQUITINATION	GO_PROTEIN_POLYUBIQUITINATION		286	0.291147	0.91702	0.6	0.5946	1	4766	tags=25%, list=24%, signal=32%
PROTEIN_MODIFICATION_BY_SMALL_PROTEIN_CONJUGATION	GO_PROTEIN_MODIFICATION_BY_SMALL_PROTEIN_CONJUGATION		817	0.277946	0.913688	0.8	0.59809	1	3829	tags=19%, list=19%, signal=22%
RIBONUCLEOPROTEIN_GRANULE	GO_RIBONUCLEOPROTEIN_GRANULE		206	0.277526	0.90664	0.8	0.609903	1	3945	tags=18%, list=20%, signal=23%
CHROMATIN_BINDING	GO_CHROMATIN_BINDING		486	0.247552	0.903619	0.4	0.615333	1	4009	tags=19%, list=20%, signal=24%
MALE_GAMETE_GENERATION	GO_MALE_GAMETE_GENERATION		480	0.197214	0.903174	1	0.614946	1	3057	tags=11%, list=15%, signal=12%
NUCLEAR_CHROMATIN	GO_NUCLEAR_CHROMATIN		297	0.284093	0.900371	0.6	0.61885	1	4009	tags=22%, list=20%, signal=27%
MICROTUBULE_CYTOSKELETON	GO_MICROTUBULE_CYTOSKELETON		1119	0.266241	0.891782	0.8	0.633939	1	2796	tags=14%, list=14%, signal=16%
PROTEASOMAL_PROTEIN_CATABOLIC_PROCESS	GO_PROTEASOMAL_PROTEIN_CATABOLIC_PROCESS		441	0.278575	0.884787	0.833333	0.647783	1	3846	tags=18%, list=19%, signal=21%
POSITIVE_REGULATION_OF_CELL_CYCLE	GO_POSITIVE_REGULATION_OF_CELL_CYCLE		369	0.257231	0.88303	0.666667	0.650779	1	2902	tags=14%, list=14%, signal=16%
PEPTIDYL_LYSINE_MODIFICATION	GO_PEPTIDYL_LYSINE_MODIFICATION		366	0.274752	0.877524	0.8	0.659076	1	3903	tags=19%, list=19%, signal=23%
REGULATION_OF_CELL_CYCLE_PHASE_TRANSITION	GO_REGULATION_OF_CELL_CYCLE_PHASE_TRANSITION		423	0.277466	0.874518	0.571429	0.66308	1	2545	tags=11%, list=13%, signal=12%
PROTEIN_ACYLATION	GO_PROTEIN_ACYLATION		229	0.257722	0.870163	0.8	0.67203	1	3836	tags=20%, list=19%, signal=24%
CELL_DIVISION	GO_CELL_DIVISION		556	0.288635	0.868799	0.5	0.672408	1	2545	tags=13%, list=13%, signal=14%
PROTEIN_MODIFICATION_BY_SMALL_PROTEIN_CONJUGATION_OR_REMOVAL	GO_PROTEIN_MODIFICATION_BY_SMALL_PROTEIN_CONJUGATION_OR_REMOVAL		989	0.263715	0.864669	0.8	0.679543	1	3895	tags=19%, list=19%, signal=22%
MITOTIC_CELL_CYCLE	GO_MITOTIC_CELL_CYCLE		929	0.264919	0.863555	0.5	0.68139	1	3210	tags=14%, list=16%, signal=16%
ESTABLISHMENT_OF_PROTEIN_LOCALIZATION_TO_ORGANELLE	GO_ESTABLISHMENT_OF_PROTEIN_LOCALIZATION_TO_ORGANELLE		499	0.193394	0.857215	0.428571	0.696451	1	3292	tags=10%, list=16%, signal=12%
UBIQUITIN_LIKE_PROTEIN_LIGASE_ACTIVITY	GO_UBIQUITIN_LIKE_PROTEIN_LIGASE_ACTIVITY		215	0.25489	0.854655	0.8	0.699053	1	4253	tags=22%, list=21%, signal=27%
CELLULAR_PROTEIN_COMPLEX_DISASSEMBLY	GO_CELLULAR_PROTEIN_COMPLEX_DISASSEMBLY		209	0.263852	0.852379	0.625	0.704328	1	1804	tags=11%, list=9%, signal=11%
DNA_TEMPLATED_TRANSCRIPTION_INITIATION	GO_DNA_TEMPLATED_TRANSCRIPTION_INITIATION		228	0.31464	0.842266	1	0.72372	1	2707	tags=13%, list=13%, signal=15%
POSITIVE_REGULATION_OF_CELL_CYCLE_PROCESS	GO_POSITIVE_REGULATION_OF_CELL_CYCLE_PROCESS		268	0.264073	0.839447	0.666667	0.731677	1	1961	tags=9%, list=10%, signal=10%
CELL_CYCLE	GO_CELL_CYCLE		1697	0.253724	0.832656	0.666667	0.740886	1	3212	tags=15%, list=16%, signal=16%
CELL_CYCLE_PHASE_TRANSITION	GO_CELL_CYCLE_PHASE_TRANSITION		561	0.262797	0.828899	0.625	0.747505	1	1964	tags=8%, list=10%, signal=9%
NUCLEAR_MEMBRANE	GO_NUCLEAR_MEMBRANE		295	0.238316	0.81995	0.8	0.764545	1	3178	tags=14%, list=16%, signal=17%
MICROTUBULE_CYTOSKELETON_ORGANIZATION	GO_MICROTUBULE_CYTOSKELETON_ORGANIZATION		511	0.275508	0.810309	1	0.78373	1	3457	tags=19%, list=17%, signal=22%
PHOSPHOLIPID_BIOSYNTHETIC_PROCESS	GO_PHOSPHOLIPID_BIOSYNTHETIC_PROCESS		221	0.237178	0.806489	0.8	0.786521	1	3284	tags=19%, list=16%, signal=22%
NEGATIVE_REGULATION_OF_CELL_CYCLE_PHASE_TRANSITION	GO_NEGATIVE_REGULATION_OF_CELL_CYCLE_PHASE_TRANSITION		229	0.266369	0.795121	0.75	0.804678	1	2100	tags=9%, list=10%, signal=10%
NUCLEAR_SPECK	GO_NUCLEAR_SPECK		369	0.293872	0.782338	0.8	0.821785	1	3324	tags=14%, list=16%, signal=16%
REGULATION_OF_CELL_CYCLE_PROCESS	GO_REGULATION_OF_CELL_CYCLE_PROCESS		717	0.252583	0.77517	0.833333	0.829608	1	2100	tags=9%, list=10%, signal=9%
CELL_CYCLE_PROCESS	GO_CELL_CYCLE_PROCESS		1258	0.239364	0.762895	0.666667	0.848997	1	3004	tags=13%, list=15%, signal=14%
POSTTRANSCRIPTIONAL_REGULATION_OF_GENE_EXPRESSION	GO_POSTTRANSCRIPTIONAL_REGULATION_OF_GENE_EXPRESSION		538	0.203053	0.752912	0.714286	0.864004	1	2579	tags=9%, list=13%, signal=10%
CHROMATIN	GO_CHROMATIN		453	0.240047	0.750474	1	0.867825	1	3652	tags=17%, list=18%, signal=21%
MRNA_BINDING	GO_MRNA_BINDING		222	0.232203	0.748276	0.8	0.869746	1	2529	tags=11%, list=13%, signal=12%
MICROTUBULE_BASED_PROCESS	GO_MICROTUBULE_BASED_PROCESS		699	0.24167	0.740712	1	0.876008	1	3457	tags=17%, list=17%, signal=19%
NEGATIVE_REGULATION_OF_CELL_CYCLE_PROCESS	GO_NEGATIVE_REGULATION_OF_CELL_CYCLE_PROCESS		317	0.234157	0.733548	0.875	0.881742	1	2100	tags=8%, list=10%, signal=9%
MICROTUBULE_ORGANIZING_CENTER	GO_MICROTUBULE_ORGANIZING_CENTER		699	0.225945	0.704117	0.8	0.912115	1	2796	tags=14%, list=14%, signal=16%
MODIFICATION_DEPENDENT_MACROMOLECULE_CATABOLIC_PROCESS	GO_MODIFICATION_DEPENDENT_MACROMOLECULE_CATABOLIC_PROCESS		571	0.221269	0.69804	1	0.918203	1	4141	tags=18%, list=21%, signal=22%
NUCLEAR_BODY	GO_NUCLEAR_BODY		710	0.243264	0.69161	1	0.923804	1	3749	tags=17%, list=19%, signal=20%
MITOCHONDRION_ORGANIZATION	GO_MITOCHONDRION_ORGANIZATION		488	0.214021	0.671902	0.833333	0.937501	1	2542	tags=9%, list=13%, signal=11%
REGULATION_OF_RNA_METABOLIC_PROCESS	GO_REGULATION_OF_RNA_METABOLIC_PROCESS		200	0.213456	0.671148	0.833333	0.936313	1	4167	tags=17%, list=21%, signal=21%
PROTEIN_MODIFICATION_BY_SMALL_PROTEIN_REMOVAL	GO_PROTEIN_MODIFICATION_BY_SMALL_PROTEIN_REMOVAL		265	0.204621	0.667684	0.833333	0.940717	1	3974	tags=17%, list=20%, signal=21%
COVALENT_CHROMATIN_MODIFICATION	GO_COVALENT_CHROMATIN_MODIFICATION		438	0.208545	0.667645	1	0.939528	1	4009	tags=18%, list=20%, signal=21%
RNA_CATABOLIC_PROCESS	GO_RNA_CATABOLIC_PROCESS		357	0.15892	0.60505	1	0.979348	1	2579	tags=7%, list=13%, signal=8%
UBIQUITIN_LIGASE_COMPLEX	GO_UBIQUITIN_LIGASE_COMPLEX		267	0.189901	0.600775	1	0.979161	1	4112	tags=18%, list=20%, signal=23%
CHROMATIN_ORGANIZATION	GO_CHROMATIN_ORGANIZATION		664	0.18643	0.575969	1	0.985937	1	3903	tags=16%, list=19%, signal=19%
CILIUM_ORGANIZATION	GO_CILIUM_ORGANIZATION		354	0.193632	0.56381	1	0.988816	1	3202	tags=12%, list=16%, signal=14%
PROTEIN_CONTAINING_COMPLEX_LOCALIZATION	GO_PROTEIN_CONTAINING_COMPLEX_LOCALIZATION		263	0.178192	0.547734	1	0.990187	1	2242	tags=6%, list=11%, signal=7%
NUCLEOPLASM_PART	GO_NUCLEOPLASM_PART		1034	0.181826	0.516438	1	0.994205	1	3904	tags=15%, list=19%, signal=18%

## Sheet: immune-gsea_low_1
E	GS<br> follow link to MSigDB	GS DETAILS	SIZE	ES	NES	NOM p-val	FDR q-val	FWER p-val	RANK AT MAX	LEADING EDGE
MITOCHONDRIAL_MATRIX	GO_MITOCHONDRIAL_MATRIX	Details ...	445	-0.495301	-1.63543	0	0.217929	0.2	4078	tags=49%, list=20%, signal=60%
COENZYME_METABOLIC_PROCESS	GO_COENZYME_METABOLIC_PROCESS	Details ...	242	-0.391214	-1.56208	0	0.268995	0.3	4068	tags=46%, list=20%, signal=57%
MITOCHONDRIAL_PROTEIN_COMPLEX	GO_MITOCHONDRIAL_PROTEIN_COMPLEX	Details ...	238	-0.524989	-1.51219	0.25	0.318066	0.3	5949	tags=65%, list=29%, signal=91%
MEIOTIC_CELL_CYCLE	GO_MEIOTIC_CELL_CYCLE	Details ...	234	-0.419436	-1.49229	0	0.301422	0.4	2384	tags=24%, list=12%, signal=26%
COFACTOR_METABOLIC_PROCESS	GO_COFACTOR_METABOLIC_PROCESS	Details ...	414	-0.357459	-1.46844	0	0.287018	0.4	3600	tags=38%, list=18%, signal=46%
CONDENSED_CHROMOSOME	GO_CONDENSED_CHROMOSOME	Details ...	213	-0.478286	-1.46772	0.25	0.243842	0.4	3031	tags=34%, list=15%, signal=40%
DNA_REPLICATION	GO_DNA_REPLICATION	Details ...	262	-0.434271	-1.35815	0.25	0.567947	0.6	3426	tags=39%, list=17%, signal=47%
NCRNA_METABOLIC_PROCESS	GO_NCRNA_METABOLIC_PROCESS	Details ...	400	-0.487654	-1.34913	0.333333	0.529854	0.7	5741	tags=51%, list=28%, signal=70%
ORGANIC_ACID_CATABOLIC_PROCESS	GO_ORGANIC_ACID_CATABOLIC_PROCESS	Details ...	239	-0.367141	-1.32173	0.333333	0.567624	0.8	3299	tags=37%, list=16%, signal=44%
CELLULAR_AMINO_ACID_METABOLIC_PROCESS	GO_CELLULAR_AMINO_ACID_METABOLIC_PROCESS	Details ...	257	-0.348583	-1.28819	0	0.630102	0.8	4057	tags=37%, list=20%, signal=46%
NCRNA_PROCESSING	GO_NCRNA_PROCESSING	Details ...	341	-0.476376	-1.28507	0.333333	0.580857	0.8	5982	tags=52%, list=30%, signal=73%
NUCLEAR_CHROMOSOME_SEGREGATION	GO_NUCLEAR_CHROMOSOME_SEGREGATION	Details ...	246	-0.453507	-1.27527	0.333333	0.55924	0.8	2304	tags=28%, list=11%, signal=31%
COFACTOR_BIOSYNTHETIC_PROCESS	GO_COFACTOR_BIOSYNTHETIC_PROCESS	Details ...	201	-0.362754	-1.2536	0	0.587115	0.8	3726	tags=44%, list=18%, signal=53%
CHROMOSOME_SEGREGATION	GO_CHROMOSOME_SEGREGATION	Details ...	298	-0.431213	-1.2414	0.333333	0.597679	0.8	3031	tags=32%, list=15%, signal=37%
MACROMOLECULE_METHYLATION	GO_MACROMOLECULE_METHYLATION	Details ...	281	-0.349945	-1.22979	0.2	0.597566	0.8	7306	tags=53%, list=36%, signal=82%
TRANSFERASE_ACTIVITY_TRANSFERRING_ONE_CARBON_GROUPS	GO_TRANSFERASE_ACTIVITY_TRANSFERRING_ONE_CARBON_GROUPS	Details ...	212	-0.359688	-1.22775	0.25	0.564892	0.8	5689	tags=47%, list=28%, signal=64%
SMALL_MOLECULE_CATABOLIC_PROCESS	GO_SMALL_MOLECULE_CATABOLIC_PROCESS	Details ...	378	-0.341845	-1.21603	0.333333	0.574609	0.8	3316	tags=34%, list=16%, signal=40%
CATALYTIC_ACTIVITY_ACTING_ON_RNA	GO_CATALYTIC_ACTIVITY_ACTING_ON_RNA	Details ...	307	-0.433521	-1.21574	0.333333	0.546393	0.8	5997	tags=51%, list=30%, signal=72%
DNA_CONFORMATION_CHANGE	GO_DNA_CONFORMATION_CHANGE	Details ...	219	-0.400933	-1.19858	0.333333	0.573234	0.8	2972	tags=34%, list=15%, signal=39%
RIBONUCLEOPROTEIN_COMPLEX_BIOGENESIS	GO_RIBONUCLEOPROTEIN_COMPLEX_BIOGENESIS	Details ...	416	-0.432757	-1.18579	0.333333	0.594328	0.9	7500	tags=58%, list=37%, signal=91%
CHROMOSOMAL_REGION	GO_CHROMOSOMAL_REGION		313	-0.437979	-1.18249	0.333333	0.572692	0.9	3707	tags=35%, list=18%, signal=42%
ATPASE_ACTIVITY_COUPLED	GO_ATPASE_ACTIVITY_COUPLED		340	-0.267324	-1.16125	0.25	0.605998	0.9	4121	tags=30%, list=20%, signal=37%
COENZYME_BINDING	GO_COENZYME_BINDING		277	-0.325534	-1.15669	0	0.59025	0.9	3306	tags=32%, list=16%, signal=37%
GERM_CELL_DEVELOPMENT	GO_GERM_CELL_DEVELOPMENT		222	-0.272988	-1.15311	0	0.57853	0.9	4021	tags=27%, list=20%, signal=34%
RIBONUCLEOPROTEIN_COMPLEX_SUBUNIT_ORGANIZATION	GO_RIBONUCLEOPROTEIN_COMPLEX_SUBUNIT_ORGANIZATION		230	-0.37754	-1.14702	0.25	0.576288	0.9	6920	tags=50%, list=34%, signal=75%
METHYLATION	GO_METHYLATION		335	-0.317811	-1.14327	0.4	0.566715	0.9	5709	tags=41%, list=28%, signal=56%
COFACTOR_BINDING	GO_COFACTOR_BINDING		472	-0.275958	-1.12474	0	0.606253	0.9	3134	tags=28%, list=16%, signal=33%
MITOCHONDRIAL_PART	GO_MITOCHONDRIAL_PART		968	-0.354774	-1.10984	0.666667	0.635015	0.9	4335	tags=42%, list=21%, signal=51%
RIBOSOME	GO_RIBOSOME		203	-0.386126	-1.1035	0.666667	0.630534	0.9	8282	tags=62%, list=41%, signal=103%
MITOCHONDRIAL_MEMBRANE_PART	GO_MITOCHONDRIAL_MEMBRANE_PART		204	-0.414917	-1.09884	0.333333	0.62396	0.9	5275	tags=53%, list=26%, signal=71%
ANION_TRANSMEMBRANE_TRANSPORTER_ACTIVITY	GO_ANION_TRANSMEMBRANE_TRANSPORTER_ACTIVITY		300	-0.262533	-1.0843	0.2	0.643785	0.9	3625	tags=26%, list=18%, signal=31%
ORGANELLE_INNER_MEMBRANE	GO_ORGANELLE_INNER_MEMBRANE		494	-0.378346	-1.08342	0.333333	0.625802	0.9	5336	tags=49%, list=26%, signal=65%
MITOCHONDRIAL_TRANSPORT	GO_MITOCHONDRIAL_TRANSPORT		237	-0.30057	-1.07898	0.666667	0.617143	0.9	4868	tags=36%, list=24%, signal=47%
NUCLEOSIDE_PHOSPHATE_METABOLIC_PROCESS	GO_NUCLEOSIDE_PHOSPHATE_METABOLIC_PROCESS		201	-0.291823	-1.05559	0.5	0.675211	0.9	3651	tags=36%, list=18%, signal=43%
DNA_REPAIR	GO_DNA_REPAIR		500	-0.357833	-1.04268	0.666667	0.684342	0.9	4255	tags=33%, list=21%, signal=41%
CELL_CYCLE_CHECKPOINT	GO_CELL_CYCLE_CHECKPOINT		206	-0.359687	-1.03564	0.333333	0.686307	0.9	2124	tags=24%, list=11%, signal=27%
DOUBLE_STRAND_BREAK_REPAIR	GO_DOUBLE_STRAND_BREAK_REPAIR		211	-0.37315	-1.0353	0.666667	0.668786	0.9	4255	tags=36%, list=21%, signal=45%
MITOCHONDRION	GO_MITOCHONDRION		1463	-0.275535	-1.03439	0.5	0.652057	0.9	4108	tags=36%, list=20%, signal=42%
ACTIVE_TRANSMEMBRANE_TRANSPORTER_ACTIVITY	GO_ACTIVE_TRANSMEMBRANE_TRANSPORTER_ACTIVITY		334	-0.21768	-1.03163	0.4	0.64204	0.9	3397	tags=22%, list=17%, signal=26%
TRANSFERASE_ACTIVITY_TRANSFERRING_ACYL_GROUPS	GO_TRANSFERASE_ACTIVITY_TRANSFERRING_ACYL_GROUPS		236	-0.294854	-1.0289	0.25	0.631531	0.9	4712	tags=33%, list=23%, signal=43%
DNA_RECOMBINATION	GO_DNA_RECOMBINATION		256	-0.316158	-1.0103	0.333333	0.674968	0.9	3916	tags=32%, list=19%, signal=39%
RIBOSOME_BIOGENESIS	GO_RIBOSOME_BIOGENESIS		261	-0.484068	-0.984489	0.5	0.752168	1	5870	tags=53%, list=29%, signal=74%
DNA_METABOLIC_PROCESS	GO_DNA_METABOLIC_PROCESS		778	-0.31272	-0.983142	0.666667	0.73776	1	4042	tags=31%, list=20%, signal=37%
SECONDARY_ACTIVE_TRANSMEMBRANE_TRANSPORTER_ACTIVITY	GO_SECONDARY_ACTIVE_TRANSMEMBRANE_TRANSPORTER_ACTIVITY		217	-0.249505	-0.968312	0.333333	0.762492	1	3397	tags=23%, list=17%, signal=27%
CHROMOSOME_ORGANIZATION	GO_CHROMOSOME_ORGANIZATION		1055	-0.270832	-0.959603	0.5	0.778427	1	3948	tags=27%, list=20%, signal=31%
MICROTUBULE_BASED_MOVEMENT	GO_MICROTUBULE_BASED_MOVEMENT		264	-0.252654	-0.947918	0.666667	0.805193	1	4188	tags=27%, list=21%, signal=33%
ORGANIC_ACID_METABOLIC_PROCESS	GO_ORGANIC_ACID_METABOLIC_PROCESS		824	-0.254518	-0.944257	0.5	0.804228	1	4132	tags=36%, list=20%, signal=43%
NUCLEIC_ACID_PHOSPHODIESTER_BOND_HYDROLYSIS	GO_NUCLEIC_ACID_PHOSPHODIESTER_BOND_HYDROLYSIS		264	-0.397333	-0.939346	0.5	0.811158	1	5256	tags=45%, list=26%, signal=61%
ORGANOPHOSPHATE_BIOSYNTHETIC_PROCESS	GO_ORGANOPHOSPHATE_BIOSYNTHETIC_PROCESS		526	-0.233765	-0.93905	0.6	0.79649	1	3333	tags=28%, list=17%, signal=33%
MITOCHONDRIAL_ENVELOPE	GO_MITOCHONDRIAL_ENVELOPE		690	-0.291445	-0.938291	0.666667	0.781598	1	5121	tags=44%, list=25%, signal=57%
RNA_METABOLIC_PROCESS	GO_RNA_METABOLIC_PROCESS		996	-0.271638	-0.933158	0.5	0.782398	1	5750	tags=38%, list=29%, signal=50%
ATPASE_ACTIVITY	GO_ATPASE_ACTIVITY		420	-0.280646	-0.924363	0.5	0.791575	1	4121	tags=31%, list=20%, signal=38%
NUCLEOSIDE_PHOSPHATE_BIOSYNTHETIC_PROCESS	GO_NUCLEOSIDE_PHOSPHATE_BIOSYNTHETIC_PROCESS		258	-0.248157	-0.897714	0.5	0.866361	1	4068	tags=38%, list=20%, signal=47%
ORGANELLE_FISSION	GO_ORGANELLE_FISSION		438	-0.33258	-0.892329	0.5	0.868301	1	2768	tags=28%, list=14%, signal=32%
ENVELOPE	GO_ENVELOPE		1110	-0.251972	-0.880709	0.666667	0.887089	1	4335	tags=34%, list=21%, signal=41%
CHROMOSOME	GO_CHROMOSOME		937	-0.27157	-0.880465	0.666667	0.871871	1	3452	tags=25%, list=17%, signal=29%
MITOTIC_NUCLEAR_DIVISION	GO_MITOTIC_NUCLEAR_DIVISION		270	-0.373624	-0.876909	0.5	0.864388	1	2116	tags=29%, list=10%, signal=32%
NUCLEAR_CHROMOSOME	GO_NUCLEAR_CHROMOSOME		515	-0.265092	-0.87138	0.666667	0.86545	1	3738	tags=27%, list=19%, signal=32%
ENERGY_DERIVATION_BY_OXIDATION_OF_ORGANIC_COMPOUNDS	GO_ENERGY_DERIVATION_BY_OXIDATION_OF_ORGANIC_COMPOUNDS		254	-0.276385	-0.870872	0.666667	0.851985	1	3958	tags=35%, list=20%, signal=43%
SPINDLE	GO_SPINDLE		324	-0.268082	-0.860757	0.5	0.875792	1	2116	tags=22%, list=10%, signal=24%
REGULATION_OF_DNA_METABOLIC_PROCESS	GO_REGULATION_OF_DNA_METABOLIC_PROCESS		258	-0.233868	-0.856047	0.5	0.878397	1	2409	tags=19%, list=12%, signal=22%
RNA_SPLICING_VIA_TRANSESTERIFICATION_REACTIONS	GO_RNA_SPLICING_VIA_TRANSESTERIFICATION_REACTIONS		311	-0.274472	-0.827478	0.75	0.957872	1	6769	tags=40%, list=34%, signal=60%
REGULATION_OF_CELL_CYCLE_G2_M_PHASE_TRANSITION	GO_REGULATION_OF_CELL_CYCLE_G2_M_PHASE_TRANSITION		206	-0.264135	-0.79724	0.666667	1	1	2419	tags=17%, list=12%, signal=20%
CELLULAR_AMIDE_METABOLIC_PROCESS	GO_CELLULAR_AMIDE_METABOLIC_PROCESS		848	-0.244275	-0.78178	1	1	1	4084	tags=31%, list=20%, signal=37%
SIGNAL_TRANSDUCTION_BY_P53_CLASS_MEDIATOR	GO_SIGNAL_TRANSDUCTION_BY_P53_CLASS_MEDIATOR		252	-0.253258	-0.779371	0.666667	1	1	4718	tags=37%, list=23%, signal=47%
CENTROSOME	GO_CENTROSOME		488	-0.248077	-0.777866	0.8	1	1	3242	tags=25%, list=16%, signal=29%
POSITIVE_REGULATION_OF_NUCLEOBASE_CONTAINING_COMPOUND_METABOLIC_PROCESS	GO_POSITIVE_REGULATION_OF_NUCLEOBASE_CONTAINING_COMPOUND_METABOLIC_PROCESS		219	-0.214928	-0.765443	0.666667	1	1	5352	tags=32%, list=27%, signal=44%
CATALYTIC_COMPLEX	GO_CATALYTIC_COMPLEX		1288	-0.19439	-0.747433	0.6	1	1	4753	tags=27%, list=24%, signal=33%
TRANSFERASE_COMPLEX_TRANSFERRING_PHOSPHORUS_CONTAINING_GROUPS	GO_TRANSFERASE_COMPLEX_TRANSFERRING_PHOSPHORUS_CONTAINING_GROUPS		240	-0.256007	-0.744204	0.666667	1	1	4155	tags=29%, list=21%, signal=36%
REGULATION_OF_NUCLEOBASE_CONTAINING_COMPOUND_METABOLIC_PROCESS	GO_REGULATION_OF_NUCLEOBASE_CONTAINING_COMPOUND_METABOLIC_PROCESS		462	-0.188183	-0.735467	0.6	1	1	3051	tags=18%, list=15%, signal=21%
TRANSFERASE_COMPLEX	GO_TRANSFERASE_COMPLEX		737	-0.210468	-0.724376	0.8	1	1	4233	tags=25%, list=21%, signal=30%
AMIDE_BIOSYNTHETIC_PROCESS	GO_AMIDE_BIOSYNTHETIC_PROCESS		687	-0.246086	-0.721858	1	1	1	4452	tags=33%, list=22%, signal=41%
PROTEIN_TARGETING	GO_PROTEIN_TARGETING		385	-0.17585	-0.711564	0.75	1	1	2722	tags=15%, list=13%, signal=17%
NUCLEOLUS	GO_NUCLEOLUS		882	-0.196396	-0.699342	0.75	1	1	4725	tags=32%, list=23%, signal=40%
RIBONUCLEOPROTEIN_COMPLEX	GO_RIBONUCLEOPROTEIN_COMPLEX		786	-0.223101	-0.696898	0.666667	1	1	5986	tags=36%, list=30%, signal=49%
CELLULAR_RESPONSE_TO_DNA_DAMAGE_STIMULUS	GO_CELLULAR_RESPONSE_TO_DNA_DAMAGE_STIMULUS		788	-0.219797	-0.683713	0.666667	1	1	3843	tags=26%, list=19%, signal=31%
PEPTIDE_BIOSYNTHETIC_PROCESS	GO_PEPTIDE_BIOSYNTHETIC_PROCESS		573	-0.247724	-0.67777	1	1	1	5495	tags=39%, list=27%, signal=52%
RNA_SPLICING	GO_RNA_SPLICING		391	-0.221075	-0.67504	0.75	1	1	6587	tags=38%, list=33%, signal=55%
REGULATION_OF_CHROMOSOME_ORGANIZATION	GO_REGULATION_OF_CHROMOSOME_ORGANIZATION		308	-0.218712	-0.671946	1	1	1	2972	tags=20%, list=15%, signal=24%
RNA_LOCALIZATION	GO_RNA_LOCALIZATION		208	-0.23504	-0.669434	0.666667	0.999078	1	6058	tags=40%, list=30%, signal=56%
RNA_BINDING	GO_RNA_BINDING		1491	-0.189179	-0.66802	0.5	0.987448	1	5595	tags=34%, list=28%, signal=44%
REGULATION_OF_GENE_EXPRESSION_EPIGENETIC	GO_REGULATION_OF_GENE_EXPRESSION_EPIGENETIC		287	-0.18427	-0.652679	1	0.988015	1	4153	tags=20%, list=21%, signal=25%
MRNA_METABOLIC_PROCESS	GO_MRNA_METABOLIC_PROCESS		489	-0.199308	-0.615109	1	0.989942	1	6813	tags=38%, list=34%, signal=57%
CELL_CYCLE_G2_M_PHASE_TRANSITION	GO_CELL_CYCLE_G2_M_PHASE_TRANSITION		257	-0.248027	-0.610803	1	0.981522	1	2419	tags=18%, list=12%, signal=21%
NUCLEOBASE_CONTAINING_COMPOUND_TRANSPORT	GO_NUCLEOBASE_CONTAINING_COMPOUND_TRANSPORT		217	-0.200237	-0.580183	1	0.97611	1	6058	tags=37%, list=30%, signal=52%
