# Supplementary material for: Assessment of the targeted effect of Sijunzi decoction on the colorectal cancer microenvironment via the ESTIMATE algorithm
Source: PLoS One. 2022 Mar 18;17(3):e0264720. doi: 10.1371/journal.pone.0264720 (PMC8932555; doi:10.1371/journal.pone.0264720)
Supplement: S2 Appendix — (XLSX) [file pone.0264720.s003.xlsx]

## Sheet: stromal DEGs-up expr
FBN1
PMP22
MFAP5
VIM
SERPINF1
NNMT
IL1R1
FRMD6
PLXDC2
TIMP2
TIMP3
FAM20C
NDN
SFRP2
DCN
COL8A1
LGALS1
GPC6
LINC01279
DDR2
FERMT2
RAB31
FSTL1
TUBB6
SPARC
VCAN
AEBP1
PKD2
GLIS2
LOXL1
EFEMP1
EFEMP2
GNB4
PDLIM2
C1QTNF3
BASP1
CSGALNACT2
COL5A1
PDGFC
CNRIP1
FNDC1
LMCD1
CAVIN1
C1S
HTRA1
BICC1
HOPX
LOX
COL6A3
COL3A1
LHFPL6
ANTXR1
CAVIN3
ZFPM2
MGP
CRISPLD2
ACTA2
DPYSL3
SDC2
IGFBP5
PPP1R18
ADAM12
GFPT2
SULF1
PDLIM3
BGN
LAYN
VGLL3
HMCN1
RFLNB
SERPING1
TAGLN
TGFB1I1
TSPYL5
AKT3
ATP10A
COL5A2
CDK14
CLIC4
FZD1
MXRA8
RAI14
THBS2
GAS1
CCN4
AXL
COL1A2
CD109
CFH
DOK5
CCN2
HEG1
PCDH7
PALLD
ARMCX1
COLEC12
WWTR1
TUBA1A
ZEB2
RCN3
ARL4C
JAM3
ISLR
CALD1
QKI
C1R
CDH11
GLT8D2
COX7A1
TSHZ3
PRRX1
NTM
OLFML2B
CYBRD1
ZEB1
SPOCK1
NOX4
ANGPTL2
LTBP1
TNS1
GPNMB
TMEM47
NUAK1
FAP
CHST15
COL10A1
LAMA4
CTSK
DLC1
BCAT1
GJA1
AMOTL1
MSN
POSTN
PXDN
LATS2
ASPN
NR3C1
MXRA5
RFTN1
FGFR1
CMTM3
PTGIS
MITF
SYNC
NAP1L3
PDGFRB
MAGI2-AS3
STON1
MLLT11
FBLN1
MAGEH1
DSE
MDFIC
TM6SF1
AKAP12
JAZF1
IGFBP6
SPART
OLR1
CCDC88A
SNAI2
SGCE
MPRIP
LUM
TSPAN4
COL6A1
MAF
SFRP4
COL15A1
ST6GALNAC5
TCEAL7
C5AR1
CTHRC1
GNG11
GSDME
GEM
FEZ1
SSPN
OLFML1
FUT11
VEGFC
DPYD
PTPN14
EMP3
CLMP
MAFB
PCOLCE
FBXL7
MRC1
PRKD1
FN1
CYP1B1
DEPP1
MMP2
MMP19
MRC2
SUGCT
FLNA
RNF144A
COL11A1
MIR100HG
CACNA2D1
CD93
ITGAM
SERPINH1
PLN
TNFSF4
LRRC32
CCN1
P3H1
TMEM119
SPARCL1
MSC-AS1
FIBIN
JCAD
GPX8
ITGA5
TSPAN2
FBLN2
THBD
ENTPD1
MSR1
COL6A2
MINDY2
VSIG4
HSD17B6
PEA15
MAP1B
PLPP4
MRAS
ELK3
LY96
TNFAIP6
GPX3
DENND5A
ISM1
SCG2
MYADM
CD248
TPST1
THBS1
INHBA
PLAT
RARRES2
FCGR2B
SPON1
GUCY1B1
SERPINE1
ATP2B4
OMD
ST3GAL6
ZNF532
HIP1
AOC3
COL14A1
CSF1R
LTBP2
PDGFRL
ANXA5
SH3PXD2A
GULP1
OSMR
NEXN
MATN3
C11orf96
TSC22D3
BEX4
GALNT15
SLC24A3
ECM2
TIMP1
CD14
TWIST1
ZNF521
MYH10
SRPX
TYROBP
THY1
CCDC80
ADAMTS2
GREM1
ADGRL2
ADAMTS5
CD163
FBXO32
KANK2
PEG3
PHLDB2
UBE2QL1
PLXND1
CALHM2
TCF4
DKK3
RGS2
MS4A7
WIPF1
CHSY3
NRP1
ITPRIP
MYO5A
MPDZ
CLIP4
CRYAB
COL4A2
TPM2
CYS1
C20orf194
C14orf132
SAMD4A
LDB2
LAPTM5
CILP
KIF26B
FGD5
TMEM45A
CYGB
WBP1L
CERCAM
LAMP5
ITGB2
EGR2
ABCA1
DCHS1
A2M
NCF2
C1orf54
GADD45B
MYL9
NREP
EMILIN1
FBLN5
C3orf80
CHST3
PRICKLE2
RUNX1T1
MOXD1
RBMS1
DACT1
CRISPLD1
RTL8C
SLC2A3
PLXNC1
KCNE4
UCHL1
NID2
CTSL
CLEC2B
CMAHP
TUSC3
KLHL5
LIX1L
CRIP2
TBC1D9
PNMA8A
FOXO1
PALMD
SGCD
COL12A1
CLEC11A
SYNPO
ITGAV
RDX
COMP
NIBAN1
FABP4
LRRC15
AHNAK
JAM2
TGFB3
ATXN1
ANXA6
KIRREL1
MYLK
KATNAL1
CHSY1
ITGBL1
ALDH1A3
ADAMTS12
SLIT2
HTRA3
IGFBP3
CDKN2B
NPR3
SYNE1
EVI2A
PLSCR4
SMARCA1
CDH5
NRK
AKAP13
RERG
PDPN
DCBLD2
GPX7
LOXL2
LINC01094
PECAM1
STOM
ZCCHC24
CALCRL
UBE2E2
FAM126A
CLEC7A
SPP1
SELENOM
PBX3
PNMA1
S1PR3
C1orf162
LAMC1
HAVCR2
ANOS1
MFAP2
LXN
BOC
MEIS2
NOTCH3
HSPB1
SCARF2
MRGPRF
CD59
FILIP1L
NID1
SRGN
BHLHE41
C3
COL18A1
EML1
TRPC1
TRPS1
ARMCX2
FKBP14
AHNAK2
RORA
ALOX5AP
PDLIM7
PDGFRA
HACD4
LBH
MEIS1
MYOF
TNC
HSPB8
CHST11
SH3PXD2B
FLI1
SPHK1
PRXL2C
PCDH17
EDNRA
ADAMTS1
BNC2
CPNE8
PLAU
KANK4
EDIL3
ZNF423
LINC02381
ETS1
MFAP4
C3AR1
LAIR1
GSN
CSRP2
SH3BP5
MAP9
VCAM1
SYNDIG1
FXYD6
DAPK1
ACP5
DPYSL2
RASSF2
SLC1A3
SLFN11
RASA3
CD86
PDE1A
RUNX2
DOCK4
PAM
PRICKLE1
DBN1
KLF12
FCGR2A
FCGR2C
ANXA1
MARCO
PLEKHO1
THBS4
TIE1
RASSF8
CPQ
RASGRP3
FYN
CFL2
PPP1R3C
PHTF2
MAP7D1
PLPP3
MXRA7
TGFBR1
HSPG2
SGK1
ZNF331
ZNF667-AS1
ADA2
KLC1
GUCY1A1
LAMB2
DACT3
TMEM273
CD53
GPC1
ITGA11
LMOD1
SLC43A3
CLEC5A
PTPRM
TREM2
EMCN
AKR1B1
CD84
S100A4
FPR3
EVL
PXDC1
HCK
GASK1B
HSD11B1
ADGRF5
SLC7A7
P2RX7
PLAUR
FCER1G
DUSP1
DIXDC1
LAT2
GPR137B
TTC7B
THEMIS2
GPR183
FHL1
RAB23
MYCT1
ELN
POGLUT2
CNN1
SFRP1
SLC31A2
EPHA3
ANTXR2
TPBG
ADGRL4
IGFBP4
RGS1
CREM
PRKCH
FKBP7
GLIPR2
VCL
HOOK3
SGTB
REEP3
OGN
GNG2
ITPR1
COL4A1
HDGFL3
IL6ST
EMP1
TGFB1
CYTH3
EPYC
CAV1
SLAMF8
TMEM255A
ZSCAN18
DOCK10
DIO2
MEF2C
LRCH2
MMP13
KLF2
DCLK1
TREM1
ZNF304
FAM171B
MRVI1
GLIS3
APOD
AIF1
OSTM1
CHN1
SOCS3
CD36
HOXB2
HTR2B
SOX7
PLPP1
F13A1
BCL6
APOE
CAV2
PDE4B
CSRP1
ABCA8
PLPPR4
IL1RN
KCTD12
ACSL1
MS4A6A
EVA1C
RBPMS
FOXC2
ALOX5
CSF2RB
ARHGAP29
PRKG1
IL10RA
FAM114A1
MN1
TPSB2
ADGRA2
RASSF4
AQP9
TCEAL3
FSCN1
CCL2
FCGR1B
CPA3
HCLS1
MT2A
MEOX2
MCEMP1
ZBTB20
LMO2
F2R
IFI16
RCAN1
ENPP2
SIRPA
HS3ST3A1
PCSK5
MAGI2
MAML2
TRIB2
ROBO1
ANKRD6
MMP9
TGFB2
CXCR4
EVI2B
CCR1
ADCY7
LAMA2
SLC38A6
ZBTB4
IKBIP
IRS1
TLR1
EPB41L3
MICU3
SCPEP1
MNDA
C1QC
HECTD2
CLIC2
TMCC3
RGCC
S100A13
GLIPR1
SNX18
PNMA2
C1QA
MMP11
MEIS3P1
TRIM6
LPAR1
PROS1
APBB1IP
SLC66A3
KCTD15
STEAP4
CAMSAP2
YPEL3
SLC20A1
LTBP3
AMIGO2
CHL1
TLR8
RAB8B
OLFML3
MPEG1
LRRC17
DPT
IDS
BMPR1B
DNAJB4
ACKR3
RSAD2
APOC1
AQP1
TBCEL
TPSAB1
FGD6
CCL18
ABI3BP
GPRASP1
RSPO3
METRNL
PLA2G7
SMIM3
BNIP2
PGM2L1
EOGT
COL16A1
ACKR1
GOLGA8N
CPEB4
ADH1B
RELL1
GIMAP8
XYLT1
PRDM1
TWSG1
HLA-DPA1
SYNPO2
VWF
SHISA2
PLA1A
HLA-DPB1
AGTR1
CAPG
MCTP1
FCGR3B
MAB21L2
FOSL2
TFEC
SAMSN1
OSBPL1A
KCNMA1
GJC1
FRY
RCBTB2
MX2
BNIP3
CDC42EP3
TFPI
SCRG1
MT1X
PDZRN3
IFIT1
CPVL
GIMAP4
C1QB
GXYLT2
ID4
ERRFI1
FPR1
PTPRC
GPM6B
ACTG2
MT1H
SULF2
CNTN4
FGF7P3
PLK2
BCL2A1
TNFSF13B
CHRDL1
BHLHE40
GPR65
TGM2
TMEM100
MT1HL1
CLEC4E
FZD7
TLE4
DOCK8
CAP2
MT1E
TMTC1
BCHE
RARRES1
MYH11
C5orf46
PIK3AP1
IGHG1
PCDHB16
CHI3L1
ADIPOQ
NPHP3
CYBB
IFIT2
S100A8
CLU
CD69
ENO2
CSGALNACT1
C7
SRGAP2C
KLF9
MAMDC2
ELL2
RAI2
ECRG4
FAM13C
TCF21
CCL13
GJB2
DKK2
RCAN2
IGDCC4
IGFL2
FKBP1B
CYTIP
LPL
LIMCH1
DST
B3GALNT1
STC1
MT1F
PDZRN4
FMOD
PTX3
MAOB
CFD
UPP1
PPP1R14A
VIP
MMRN1
GPR34
PLAAT3
WASF3
GIMAP6
SAMD9
C16orf54
HHIP
TUBB2A
IGFBP1
MT1M
TMEM158
TYRP1
HLA-DRA
PER3
SGMS2
ITGA1
MT1G
SELENOP
ULBP2
IRAK2
P2RY14
ISG15
DDIT4
SLC2A10
CD200
RAMP1
PPP1R12B
GBP3
SCG5
CCL8
CMPK2
TFPI2
CRIP1
EPB41L4A
DUSP5
CD55
DES
CLC
UST
SPAG16
SERPINA3
EGR3
CHGB
HOXC6
TRIM22
SLC14A1
LINC01116
NT5E
IFIT3
MMP1
FGF7
PCDHB14
RBM24
XAF1
RBP4
IFI44
SACS
KLK10
IFI44L
FOXC1
CRACD
BAG2
CFI
SCEL
SCN7A
SERPINB5
PGM5
H1-2
GNAI1
ANPEP
HOXA5
DUSP4
PLA2G2A
GOLGA8A
DHRS9
FGL2
ADIRF
C3orf14
CTSE
MMP7
RIT1
SLC16A4
SYNM
CLDN23
CPE
NPY1R
HCAR3
BST2
PMEPA1
MLF1
MX1
SDR16C5
MMP3
EDN3
CALB1
MICB

## Sheet: stromal DEGs-down expr
ANKEF1
MATR3
WDR77
FAR2
TRIM2
PAICS
GRHL2
AGMAT
EPHB2
PPM1H
GMDS
SNHG18
SLC12A2
RALGAPA2
PANK1
CENPH
HOOK1
MAD2L1
HES6
TOP2A
GPT2
PUS7
GNPNAT1
FERMT1
DEPDC1B
CDCA7
RRM2
GINS1
CFTR
KCNE3
REPS2
GLCE
TMEM97
ETV4
GALNT3
RNF43
NOX1
CDK1
PRLR
GINS2
SLC39A8
COPG2
DHFR
CCDC113
BIRC5
GGH
UGT8
ASCL2
MYC
MYB
E2F8
SYBU
WDR72
PIR
CRACR2A
GPX2
TRIP13
MCM8
WDR4
FOXP4-AS1
SELENBP1
NFE2L3
DDC
GUCY2C
NOS2
ARSL
GPSM2
TSPAN6
PLCB4
AURKA
HMMR
DACH1
AZGP1
NR1I2
CDHR1
NEBL
L1TD1
CDX2
GPR160
SPC25
CENPU
SLC11A2
DEFA6
MND1
C1orf53
CDC6
ZNRF3
AXIN2
CASP1
PROX1
LRATD1
ALYREF
ALDH5A1
GIPC2
ACSL6
LRP4
TP53
MAP3K20-AS1
SPINK1
LCN2
CTTNBP2
CCL20
TOX3
RNA45SN5
KIAA1324
RUBCNL
DEFA5
DUOX2
FGGY
MYRIP
FAM169A
CYP4X1
NAT2
PAX8-AS1
PDZK1IP1

## Sheet: immune DEGs-up expr
LRRC2
GPSM2
POFUT1
SCAP
AGBL5
VAPB
FANCF
SLC5A6
PIGU
ADNP
APMAP
NMNAT3
TMEM8B
RPIA
TTPAL
ADGRG1
CCDC113
PUS7
PRELID3B
HENMT1
QPRT
RCN1
SRPK1
PLEKHG4
GTF2IRD1
PIGT
LZTS3
NELFCD
FERMT1
TMTC4
GPR160
GALNT6
NKD2
COMMD7
AHCY
DACH1
NANP
TRABD2A
SHROOM4
FITM2
LARGE2
EPHB2
FER1L4
TOMM34
WDR77
AIFM3
RNF43
TRIM2
CHMP4B
SERINC5
CEL
KIAA1841
DGAT2
RAE1
RAB22A
TOP1MT
TCF7
STRBP
ACOT8
SH3YL1
ERGIC3
PRKCI
CDX2
SLX4IP
RALY
GTF3A
TMEM150C
ZMYND8
GRM8
PRMT3
LY75
KRT23
ROCK2
SEMA5A
EFNA4
SYT7
ARFGEF2
AUTS2
ZNRF3
AVL9
DUSP18
AXIN2
TMEM9
PPM1H
ENTPD6
TCFL5
MYO10
RABL6
PRKAR2A
NR1I2
PATJ
DUS4L
WDR35
TRMT6
H2AJ
APCDD1
CRLS1
RALGAPB
ACSF2
ATP9A
FAM217B
CASK
PCMTD2
PPP2R2C
CELP
CUL4A
RBCK1
TMEM209
SPIRE2
OTUD6B-AS1
CDHR1
SYBU
WNT11
ZNF514
SDHAF4
WFS1
REPS2
TSPAN6
GGH
HSDL2
KHDRBS3
CEP68
PLCB4
FAM210B
PDK3
TAF4
PROSER1
BCL11A
ANO9
ASCL2
KCNQ1
HSPH1
SLC52A3
SLC11A2
SESN1
PSMA7
TLCD1
TTI1
ACVR1B
ZDHHC9
VAV3
ZFAS1
ANKEF1
FGFR4
MCM8
NOL4L
VIL1
SLC44A3
ACSL6
FNBP1L
ESF1
GINS1
FBXO21
AGMAT
EPB41L4B
LRP11
CXADR
MACC1
SLC25A33
NFE2L3
SNHG17
SYNE4
GNL3L
PAN3
FOXP4-AS1
LAPTM4B
VANGL2
TFCP2L1
RRBP1
PFDN4
PLAGL2
MEST
PTPRF
FAH
PAXIP1-AS1
PANK1
MATR3
TP53RK
IYD
TASP1
SNTB1
ABAT
ZNF703
PPP1R3D
TRIB3
PRLR
C8orf33
PSPH
KIF15
PABPC1L
LNX2
CLDN15
RUBCNL
COL9A3
HPDL
LRIF1
SNHG18
YAE1
RAB40B
HILPDA
ZNF704
SLC39A4
AP1S1
NEK5
NKD1
MACROD1
CDH1
CHN2
KIZ
GPR143
PRKDC
GAS2
MYRIP
PRR15
TMEM97
CDCA7
DSN1
HUNK
GPALPP1
CTPS2
ID1
GATAD1
DPEP1
EPB41L5
LOC102606465
RNLS
NNT-AS1
ESRP1
CTSV
COPG2
CD24
ARSL
TOP2A
PTCH1
IL22RA1
GUCY2C
SHANK2
NEK3
ETV4
IFT74
FABP6
CDH17
NRN1
MYB
PRXL2A
DNAH14
KLHL23
KBTBD6
EPDR1
LRATD1
CLDN3
ABHD12
REN
MUC3B
CPNE1
OTULINL
MAP3K2-DT
CAMK2N1
IL17RD
SLC2A12
UBE2C
JADE3
AURKA
ELAVL2
SEMA3C
PRAP1
RFC3
RLN2
IRAK1BP1
SCAI
LINC01003
FOXA2
SCD
GLCE
FTX
NEBL
MKKS
TPX2
PPP1R14C
WNK4
SMPX
MUC20
HAUS6
RBL1
MYC
QPCT
NOX1
AOC1
KCNN4
ENPP3
MLF1
GIPC2
PLCB1
HOXA11-AS
AZGP1
PROX1
LRP4
DDC
RASSF10
STK31
PKDCC
SOWAHA
ARID3A
CFTR
RNF128
COBLL1
FREM2
FGGY
CEACAM5
LRRC34
PM20D2
PRSS8
BMP7
A1CF
C10orf99
KBTBD7
MAP7D2
HNF4A
TMEM170B
INO80D
CAPS2
IGF2BP2
AK4
CEMIP
ZNF462
PPARG
HMGCS2
SLC2A1
ATP10B
ZNF573
CTTNBP2
IL20RA
PMEPA1
PPP1R14D
SMAD9
PFKFB2
HES6
CKMT2
IGFBP2
CAB39L
CLGN
PITX2
FAM3B
PLEKHB1
DNAJC6
DEPDC7
CLDN1
FAM3D
LINC00526
CADPS
SLC3A1
PGAP1
HLTF
FABP1
MEP1A
SELENBP1
SNORC

## Sheet: immune DEGs-down expr
LCP2
RASSF5
LCP1
HCK
HCLS1
CD53
EVI2B
CD69
LST1
DOK3
DOCK2
CYSLTR1
CYTIP
LAIR1
CLEC4A
PTAFR
NCKAP1L
ALOX5AP
FCER1G
PTPN22
CSF2RB
LSP1
APBB1IP
ICAM1
MPEG1
RHOH
CD300A
CCR5
VNN2
RAC2
BIRC3
PIK3CG
GMFG
CD300LF
CCL4
MNDA
C1QA
RASGRP3
PTPRC
SLC31A2
EVI2A
ITK
CLEC2B
CD84
NCF2
RAB27A
BCL2A1
CCL5
SAMD9L
ARHGAP25
EVL
P2RY13
CHST15
PLEK
FGR
C1QC
SIGLEC10
SFMBT2
HLA-DPB1
VSIG4
DOCK10
LAT2
MS4A6A
S100A8
CD74
SASH3
AIF1
ITGB2
C3AR1
TRAF3IP3
PLXNC1
PLAAT4
FCGR2C
CD274
CD14
SRGN
CSF1R
CLEC4E
LAPTM5
GIMAP4
SOCS3
CYLD
TLR1
HLA-DRA
SAMSN1
TYROBP
CCL2
ARHGDIB
ITGA4
CLEC7A
CD86
TM6SF1
CD38
FCGR3B
GPR65
NFKBIA
HAVCR2
TFEC
ARHGAP9
SLFN11
MYO5A
TRAC
CLIC2
PRDM1
VSIR
IGLJ3
TPSB2
FYB1
SLA
FLI1
MT2A
NKG7
TREM1
IL1RN
TLR8
CD2
CD8A
ITM2A
CD48
LPXN
PTPN7
HLA-DMB
HLA-DQB1
CD37
KMO
JAK2
SAMD9
BLVRA
RASSF2
BASP1
LY96
TLR2
SLAMF8
CD3D
DPYD
IGLV1-44
GZMK
FCGR1B
ADA2
GZMH
TNFSF13B
IFI16
HLA-DRB6
NR3C1
SELL
FPR3
KLRD1
CXCR4
TNFAIP8
PMP22
GZMA
ANXA5
CARD16
PLAUR
C5AR1
CRTAM
RGS1
C1QB
FPR1
HOXC6
CCR7
LEPROTL1
TNFAIP2
AQP9
CPVL
TPSAB1
CYBB
NRP1
CXCL6
CPA3
CD1D
C1orf162
DDX58
CHST11
ITGAM
IL1B
PIK3AP1
APOBEC3G
TRBC1
FCGR2B
CD163
APOL3
LYSMD2
CD52
DMXL2
TYMP
GBP2
DSE
PLA2G7
TMEM273
CALHM6
EMP3
TGFB1
SLC15A3
SLC2A3
HLA-DPA1
GPR183
S100B
GBP4
SGPP1
RCSD1
PDE4B
PRKCB
TNFAIP3
CCR1
THEMIS2
ARHGEF6
IL10RA
FCGR2A
SGK1
ZNF331
HCST
ATP6V1B2
ACP5
RASGRP1
VNN1
HPSE
GGTA1P
DTNB-AS1
HCAR3
ANTXR2
P2RX7
ISG20
RNF19B
RNASE6
AKR1B1
MSN
HLA-DMA
GPR34
TMEM140
PLK2
CXCL13
IFIT2
ETS1
CD27
CXCL8
IL7R
ANXA1
IGHD
PFKFB3
MCUB
FGL2
DOCK8
IGSF6
CTSL
MS4A7
CCL8
RGS10
SP100
MS4A1
GIMAP8
DAPK1
DUSP5
MRC1
NAIP
EPB41L3
GPR171
ZEB2
RGS2
TRAT1
CSGALNACT2
NAPSB
IGK
MMP1
GBP1
TNFAIP6
FLJ32255
ARSJ
MT1X
PLCL2
C1S
CORO1A
IL1R1
GPNMB
DOCK4
ARL4C
ENO2
FGD6
TLR3
IRX2
GLIPR1
PRKAR2B
CFH
NLRC3
CITED2
FBLN5
RSAD2
TRIM22
PROK2
GNLY
GIMAP7
IL6
UCHL1
ST3GAL6
G0S2
ADGRE2
MICB
S100A9
CCL18
PDE4D
GBP5
TMEM255A
ELL2
SLC7A7
PTGS2
TPBG
RFTN1
PECAM1
TRIB2
C3
FAS
KLRB1
WARS1
IFIT3
BEX4
ALOX5
CCL19
BCL6
CXCL1
MT1E
OLR1
SFRP1
GNG2
MT1H
MT1HL1
ADAMDEC1
CCDC88A
MAFF
IGLL3P
ASPHD2
KCNS3
WIPF1
GFPT2
FOXD1
ODF3B
C1R
ISG15
PLA2G2A
LGALS1
SECTM1
CAVIN3
CHL1
TFPI
PLAU
ADH1B
SERPINF1
OGFRL1
TRIM69
SCG2
CXCL9
CP
VCAM1
GNB4
RGS18
KCTD9
SYNE1
UBE2L6
IRS1
IGKC
PLAAT3
C16orf54
SERPING1
SERPINB2
MAF
COLEC12
GREM1
CFD
IGLC1
SLAMF7
SLFN5
OSMR
IGHM
PLXDC2
MMP12
LRRK2
TOX2
LXN
PDPN
OAS2
C12orf57
MMRN1
IFI44
LOX
ANGPTL2
CDKN2B
EGR2
ENPP2
APOL1
RSPO3
ZDHHC2
JAZF1
MMP2
PFKP
IRF1
FSCN1
CXCL2
SERPINB9
GUSBP11
FBXL16
GIMAP6
COL6A2
CD36
SPART
MMP3
B3GALT5
APOC1
IGHG1
IL18
JCHAIN
MXD1
CXCL10
IL15
DNASE1L3
OSM
FAM107B
PDLIM7
ACKR4
NLRC5
DEPP1
CCL13
GPX8
SELE
HLA-DQA1
AXL
DUSP4
SLC43A3
BMS1P20
SOAT1
SERPINA1
MAP3K8
MZB1
DUSP1
IDO1
GSN
MT1F
P2RY14
PARP9
TMEM45A
CHGB
CD109
ARHGAP29
STEAP4
CTSLP8
RORA
TFPI2
MT1G
CXCL5
AIM2
ADM
INSM1
GPX3
ADAMTS1
GPC6
KCNK1
OSR2
CRISPLD2
ADAMTS2
CTSK
GCNT3
CLEC5A
USP18
NIBAN1
CLC
ANXA10
AKAP12
PNMA1
CCN1
TENT5A
LCK
MCTP1
NNMT
NR4A2

## Sheet: total
FBN1
PMP22
MFAP5
VIM
SERPINF1
NNMT
IL1R1
FRMD6
PLXDC2
TIMP2
TIMP3
FAM20C
NDN
SFRP2
DCN
COL8A1
LGALS1
GPC6
LINC01279
DDR2
FERMT2
RAB31
FSTL1
TUBB6
SPARC
VCAN
AEBP1
PKD2
GLIS2
LOXL1
EFEMP1
EFEMP2
GNB4
PDLIM2
C1QTNF3
BASP1
CSGALNACT2
COL5A1
PDGFC
CNRIP1
FNDC1
LMCD1
CAVIN1
C1S
HTRA1
BICC1
HOPX
LOX
COL6A3
COL3A1
LHFPL6
ANTXR1
CAVIN3
ZFPM2
MGP
CRISPLD2
ACTA2
DPYSL3
SDC2
IGFBP5
PPP1R18
ADAM12
GFPT2
SULF1
PDLIM3
BGN
LAYN
VGLL3
HMCN1
RFLNB
SERPING1
TAGLN
TGFB1I1
TSPYL5
AKT3
ATP10A
COL5A2
CDK14
CLIC4
FZD1
MXRA8
RAI14
THBS2
GAS1
CCN4
AXL
COL1A2
CD109
CFH
DOK5
CCN2
HEG1
PCDH7
PALLD
ARMCX1
COLEC12
WWTR1
TUBA1A
ZEB2
RCN3
ARL4C
JAM3
ISLR
CALD1
QKI
C1R
CDH11
GLT8D2
COX7A1
TSHZ3
PRRX1
NTM
OLFML2B
CYBRD1
ZEB1
SPOCK1
NOX4
ANGPTL2
LTBP1
TNS1
GPNMB
TMEM47
NUAK1
FAP
CHST15
COL10A1
LAMA4
CTSK
DLC1
BCAT1
GJA1
AMOTL1
MSN
POSTN
PXDN
LATS2
ASPN
NR3C1
MXRA5
RFTN1
FGFR1
CMTM3
PTGIS
MITF
SYNC
NAP1L3
PDGFRB
MAGI2-AS3
STON1
MLLT11
FBLN1
MAGEH1
DSE
MDFIC
TM6SF1
AKAP12
JAZF1
IGFBP6
SPART
OLR1
CCDC88A
SNAI2
SGCE
MPRIP
LUM
TSPAN4
COL6A1
MAF
SFRP4
COL15A1
ST6GALNAC5
TCEAL7
C5AR1
CTHRC1
GNG11
GSDME
GEM
FEZ1
SSPN
OLFML1
FUT11
VEGFC
DPYD
PTPN14
EMP3
CLMP
MAFB
PCOLCE
FBXL7
MRC1
PRKD1
FN1
CYP1B1
DEPP1
MMP2
MMP19
MRC2
SUGCT
FLNA
RNF144A
COL11A1
MIR100HG
CACNA2D1
CD93
ITGAM
SERPINH1
PLN
TNFSF4
LRRC32
CCN1
P3H1
TMEM119
SPARCL1
MSC-AS1
FIBIN
JCAD
GPX8
ITGA5
TSPAN2
FBLN2
THBD
ENTPD1
MSR1
COL6A2
MINDY2
VSIG4
HSD17B6
PEA15
MAP1B
PLPP4
MRAS
ELK3
LY96
TNFAIP6
GPX3
DENND5A
ISM1
SCG2
MYADM
CD248
TPST1
THBS1
INHBA
PLAT
RARRES2
FCGR2B
SPON1
GUCY1B1
SERPINE1
ATP2B4
OMD
ST3GAL6
ZNF532
HIP1
AOC3
COL14A1
CSF1R
LTBP2
PDGFRL
ANXA5
SH3PXD2A
GULP1
OSMR
NEXN
MATN3
C11orf96
TSC22D3
BEX4
GALNT15
SLC24A3
ECM2
TIMP1
CD14
TWIST1
ZNF521
MYH10
SRPX
TYROBP
THY1
CCDC80
ADAMTS2
GREM1
ADGRL2
ADAMTS5
CD163
FBXO32
KANK2
PEG3
PHLDB2
UBE2QL1
PLXND1
CALHM2
TCF4
DKK3
RGS2
MS4A7
WIPF1
CHSY3
NRP1
ITPRIP
MYO5A
MPDZ
CLIP4
CRYAB
COL4A2
TPM2
CYS1
C20orf194
C14orf132
SAMD4A
LDB2
LAPTM5
CILP
KIF26B
FGD5
TMEM45A
CYGB
WBP1L
CERCAM
LAMP5
ITGB2
EGR2
ABCA1
DCHS1
A2M
NCF2
C1orf54
GADD45B
MYL9
NREP
EMILIN1
FBLN5
C3orf80
CHST3
PRICKLE2
RUNX1T1
MOXD1
RBMS1
DACT1
CRISPLD1
RTL8C
SLC2A3
PLXNC1
KCNE4
UCHL1
NID2
CTSL
CLEC2B
CMAHP
TUSC3
KLHL5
LIX1L
CRIP2
TBC1D9
PNMA8A
FOXO1
PALMD
SGCD
COL12A1
CLEC11A
SYNPO
ITGAV
RDX
COMP
NIBAN1
FABP4
LRRC15
AHNAK
JAM2
TGFB3
ATXN1
ANXA6
KIRREL1
MYLK
KATNAL1
CHSY1
ITGBL1
ALDH1A3
ADAMTS12
SLIT2
HTRA3
IGFBP3
CDKN2B
NPR3
SYNE1
EVI2A
PLSCR4
SMARCA1
CDH5
NRK
AKAP13
RERG
PDPN
DCBLD2
GPX7
LOXL2
LINC01094
PECAM1
STOM
ZCCHC24
CALCRL
UBE2E2
FAM126A
CLEC7A
SPP1
SELENOM
PBX3
PNMA1
S1PR3
C1orf162
LAMC1
HAVCR2
ANOS1
MFAP2
LXN
BOC
MEIS2
NOTCH3
HSPB1
SCARF2
MRGPRF
CD59
FILIP1L
NID1
SRGN
BHLHE41
C3
COL18A1
EML1
TRPC1
TRPS1
ARMCX2
FKBP14
AHNAK2
RORA
ALOX5AP
PDLIM7
PDGFRA
HACD4
LBH
MEIS1
MYOF
TNC
HSPB8
CHST11
SH3PXD2B
FLI1
SPHK1
PRXL2C
PCDH17
EDNRA
ADAMTS1
BNC2
CPNE8
PLAU
KANK4
EDIL3
ZNF423
LINC02381
ETS1
MFAP4
C3AR1
LAIR1
GSN
CSRP2
SH3BP5
MAP9
VCAM1
SYNDIG1
FXYD6
DAPK1
ACP5
DPYSL2
RASSF2
SLC1A3
SLFN11
RASA3
CD86
PDE1A
RUNX2
DOCK4
PAM
PRICKLE1
DBN1
KLF12
FCGR2A
FCGR2C
ANXA1
MARCO
PLEKHO1
THBS4
TIE1
RASSF8
CPQ
RASGRP3
FYN
CFL2
PPP1R3C
PHTF2
MAP7D1
PLPP3
MXRA7
TGFBR1
HSPG2
SGK1
ZNF331
ZNF667-AS1
ADA2
KLC1
GUCY1A1
LAMB2
DACT3
TMEM273
CD53
GPC1
ITGA11
LMOD1
SLC43A3
CLEC5A
PTPRM
TREM2
EMCN
AKR1B1
CD84
S100A4
FPR3
EVL
PXDC1
HCK
GASK1B
HSD11B1
ADGRF5
SLC7A7
P2RX7
PLAUR
FCER1G
DUSP1
DIXDC1
LAT2
GPR137B
TTC7B
THEMIS2
GPR183
FHL1
RAB23
MYCT1
ELN
POGLUT2
CNN1
SFRP1
SLC31A2
EPHA3
ANTXR2
TPBG
ADGRL4
IGFBP4
RGS1
CREM
PRKCH
FKBP7
GLIPR2
VCL
HOOK3
SGTB
REEP3
OGN
GNG2
ITPR1
COL4A1
HDGFL3
IL6ST
EMP1
TGFB1
CYTH3
EPYC
CAV1
SLAMF8
TMEM255A
ZSCAN18
DOCK10
DIO2
MEF2C
LRCH2
MMP13
KLF2
DCLK1
TREM1
ZNF304
FAM171B
MRVI1
GLIS3
APOD
AIF1
OSTM1
CHN1
SOCS3
CD36
HOXB2
HTR2B
SOX7
PLPP1
F13A1
BCL6
APOE
CAV2
PDE4B
CSRP1
ABCA8
PLPPR4
IL1RN
KCTD12
ACSL1
MS4A6A
EVA1C
RBPMS
FOXC2
ALOX5
CSF2RB
ARHGAP29
PRKG1
IL10RA
FAM114A1
MN1
TPSB2
ADGRA2
RASSF4
AQP9
TCEAL3
FSCN1
CCL2
FCGR1B
CPA3
HCLS1
MT2A
MEOX2
MCEMP1
ZBTB20
LMO2
F2R
IFI16
RCAN1
ENPP2
SIRPA
HS3ST3A1
PCSK5
MAGI2
MAML2
TRIB2
ROBO1
ANKRD6
MMP9
TGFB2
CXCR4
EVI2B
CCR1
ADCY7
LAMA2
SLC38A6
ZBTB4
IKBIP
IRS1
TLR1
EPB41L3
MICU3
SCPEP1
MNDA
C1QC
HECTD2
CLIC2
TMCC3
RGCC
S100A13
GLIPR1
SNX18
PNMA2
C1QA
MMP11
MEIS3P1
TRIM6
LPAR1
PROS1
APBB1IP
SLC66A3
KCTD15
STEAP4
CAMSAP2
YPEL3
SLC20A1
LTBP3
AMIGO2
CHL1
TLR8
RAB8B
OLFML3
MPEG1
LRRC17
DPT
IDS
BMPR1B
DNAJB4
ACKR3
RSAD2
APOC1
AQP1
TBCEL
TPSAB1
FGD6
CCL18
ABI3BP
GPRASP1
RSPO3
METRNL
PLA2G7
SMIM3
BNIP2
PGM2L1
EOGT
COL16A1
ACKR1
GOLGA8N
CPEB4
ADH1B
RELL1
GIMAP8
XYLT1
PRDM1
TWSG1
HLA-DPA1
SYNPO2
VWF
SHISA2
PLA1A
HLA-DPB1
AGTR1
CAPG
MCTP1
FCGR3B
MAB21L2
FOSL2
TFEC
SAMSN1
OSBPL1A
KCNMA1
GJC1
FRY
RCBTB2
MX2
BNIP3
CDC42EP3
TFPI
SCRG1
MT1X
PDZRN3
IFIT1
CPVL
GIMAP4
C1QB
GXYLT2
ID4
ERRFI1
FPR1
PTPRC
GPM6B
ACTG2
MT1H
SULF2
CNTN4
FGF7P3
PLK2
BCL2A1
TNFSF13B
CHRDL1
BHLHE40
GPR65
TGM2
TMEM100
MT1HL1
CLEC4E
FZD7
TLE4
DOCK8
CAP2
MT1E
TMTC1
BCHE
RARRES1
MYH11
C5orf46
PIK3AP1
IGHG1
PCDHB16
CHI3L1
ADIPOQ
NPHP3
CYBB
IFIT2
S100A8
CLU
CD69
ENO2
CSGALNACT1
C7
SRGAP2C
KLF9
MAMDC2
ELL2
RAI2
ECRG4
FAM13C
TCF21
CCL13
GJB2
DKK2
RCAN2
IGDCC4
IGFL2
FKBP1B
CYTIP
LPL
LIMCH1
DST
B3GALNT1
STC1
MT1F
PDZRN4
FMOD
PTX3
MAOB
CFD
UPP1
PPP1R14A
VIP
MMRN1
GPR34
PLAAT3
WASF3
GIMAP6
SAMD9
C16orf54
HHIP
TUBB2A
IGFBP1
MT1M
TMEM158
TYRP1
HLA-DRA
PER3
SGMS2
ITGA1
MT1G
SELENOP
ULBP2
IRAK2
P2RY14
ISG15
DDIT4
SLC2A10
CD200
RAMP1
PPP1R12B
GBP3
SCG5
CCL8
CMPK2
TFPI2
CRIP1
EPB41L4A
DUSP5
CD55
DES
CLC
UST
SPAG16
SERPINA3
EGR3
CHGB
HOXC6
TRIM22
SLC14A1
LINC01116
NT5E
IFIT3
MMP1
FGF7
PCDHB14
RBM24
XAF1
RBP4
IFI44
SACS
KLK10
IFI44L
FOXC1
CRACD
BAG2
CFI
SCEL
SCN7A
SERPINB5
PGM5
H1-2
GNAI1
ANPEP
HOXA5
DUSP4
PLA2G2A
GOLGA8A
DHRS9
FGL2
ADIRF
C3orf14
CTSE
MMP7
RIT1
SLC16A4
SYNM
CLDN23
CPE
NPY1R
HCAR3
BST2
PMEPA1
MLF1
MX1
SDR16C5
MMP3
EDN3
CALB1
MICB
ANKEF1
MATR3
WDR77
FAR2
TRIM2
PAICS
GRHL2
AGMAT
EPHB2
PPM1H
GMDS
SNHG18
SLC12A2
RALGAPA2
PANK1
CENPH
HOOK1
MAD2L1
HES6
TOP2A
GPT2
PUS7
GNPNAT1
FERMT1
DEPDC1B
CDCA7
RRM2
GINS1
CFTR
KCNE3
REPS2
GLCE
TMEM97
ETV4
GALNT3
RNF43
NOX1
CDK1
PRLR
GINS2
SLC39A8
COPG2
DHFR
CCDC113
BIRC5
GGH
UGT8
ASCL2
MYC
MYB
E2F8
SYBU
WDR72
PIR
CRACR2A
GPX2
TRIP13
MCM8
WDR4
FOXP4-AS1
SELENBP1
NFE2L3
DDC
GUCY2C
NOS2
ARSL
GPSM2
TSPAN6
PLCB4
AURKA
HMMR
DACH1
AZGP1
NR1I2
CDHR1
NEBL
L1TD1
CDX2
GPR160
SPC25
CENPU
SLC11A2
DEFA6
MND1
C1orf53
CDC6
ZNRF3
AXIN2
CASP1
PROX1
LRATD1
ALYREF
ALDH5A1
GIPC2
ACSL6
LRP4
TP53
MAP3K20-AS1
SPINK1
LCN2
CTTNBP2
CCL20
TOX3
RNA45SN5
KIAA1324
RUBCNL
DEFA5
DUOX2
FGGY
MYRIP
FAM169A
CYP4X1
NAT2
PAX8-AS1
PDZK1IP1
LRRC2
POFUT1
SCAP
AGBL5
VAPB
FANCF
SLC5A6
PIGU
ADNP
APMAP
NMNAT3
TMEM8B
RPIA
TTPAL
ADGRG1
PRELID3B
HENMT1
QPRT
RCN1
SRPK1
PLEKHG4
GTF2IRD1
PIGT
LZTS3
NELFCD
TMTC4
GALNT6
NKD2
COMMD7
AHCY
NANP
TRABD2A
SHROOM4
FITM2
LARGE2
FER1L4
TOMM34
AIFM3
CHMP4B
SERINC5
CEL
KIAA1841
DGAT2
RAE1
RAB22A
TOP1MT
TCF7
STRBP
ACOT8
SH3YL1
ERGIC3
PRKCI
SLX4IP
RALY
GTF3A
TMEM150C
ZMYND8
GRM8
PRMT3
LY75
KRT23
ROCK2
SEMA5A
EFNA4
SYT7
ARFGEF2
AUTS2
AVL9
DUSP18
TMEM9
ENTPD6
TCFL5
MYO10
RABL6
PRKAR2A
PATJ
DUS4L
WDR35
TRMT6
H2AJ
APCDD1
CRLS1
RALGAPB
ACSF2
ATP9A
FAM217B
CASK
PCMTD2
PPP2R2C
CELP
CUL4A
RBCK1
TMEM209
SPIRE2
OTUD6B-AS1
WNT11
ZNF514
SDHAF4
WFS1
HSDL2
KHDRBS3
CEP68
FAM210B
PDK3
TAF4
PROSER1
BCL11A
ANO9
KCNQ1
HSPH1
SLC52A3
SESN1
PSMA7
TLCD1
TTI1
ACVR1B
ZDHHC9
VAV3
ZFAS1
FGFR4
NOL4L
VIL1
SLC44A3
FNBP1L
ESF1
FBXO21
EPB41L4B
LRP11
CXADR
MACC1
SLC25A33
SNHG17
SYNE4
GNL3L
PAN3
LAPTM4B
VANGL2
TFCP2L1
RRBP1
PFDN4
PLAGL2
MEST
PTPRF
FAH
PAXIP1-AS1
TP53RK
IYD
TASP1
SNTB1
ABAT
ZNF703
PPP1R3D
TRIB3
C8orf33
PSPH
KIF15
PABPC1L
LNX2
CLDN15
COL9A3
HPDL
LRIF1
YAE1
RAB40B
HILPDA
ZNF704
SLC39A4
AP1S1
NEK5
NKD1
MACROD1
CDH1
CHN2
KIZ
GPR143
PRKDC
GAS2
PRR15
DSN1
HUNK
GPALPP1
CTPS2
ID1
GATAD1
DPEP1
EPB41L5
LOC102606465
RNLS
NNT-AS1
ESRP1
CTSV
CD24
PTCH1
IL22RA1
SHANK2
NEK3
IFT74
FABP6
CDH17
NRN1
PRXL2A
DNAH14
KLHL23
KBTBD6
EPDR1
CLDN3
ABHD12
REN
MUC3B
CPNE1
OTULINL
MAP3K2-DT
CAMK2N1
IL17RD
SLC2A12
UBE2C
JADE3
ELAVL2
SEMA3C
PRAP1
RFC3
RLN2
IRAK1BP1
SCAI
LINC01003
FOXA2
SCD
FTX
MKKS
TPX2
PPP1R14C
WNK4
SMPX
MUC20
HAUS6
RBL1
QPCT
AOC1
KCNN4
ENPP3
PLCB1
HOXA11-AS
RASSF10
STK31
PKDCC
SOWAHA
ARID3A
RNF128
COBLL1
FREM2
CEACAM5
LRRC34
PM20D2
PRSS8
BMP7
A1CF
C10orf99
KBTBD7
MAP7D2
HNF4A
TMEM170B
INO80D
CAPS2
IGF2BP2
AK4
CEMIP
ZNF462
PPARG
HMGCS2
SLC2A1
ATP10B
ZNF573
IL20RA
PPP1R14D
SMAD9
PFKFB2
CKMT2
IGFBP2
CAB39L
CLGN
PITX2
FAM3B
PLEKHB1
DNAJC6
DEPDC7
CLDN1
FAM3D
LINC00526
CADPS
SLC3A1
PGAP1
HLTF
FABP1
MEP1A
SNORC
LCP2
RASSF5
LCP1
LST1
DOK3
DOCK2
CYSLTR1
CLEC4A
PTAFR
NCKAP1L
PTPN22
LSP1
ICAM1
RHOH
CD300A
CCR5
VNN2
RAC2
BIRC3
PIK3CG
GMFG
CD300LF
CCL4
ITK
RAB27A
CCL5
SAMD9L
ARHGAP25
P2RY13
PLEK
FGR
SIGLEC10
SFMBT2
CD74
SASH3
TRAF3IP3
PLAAT4
CD274
CYLD
ARHGDIB
ITGA4
CD38
NFKBIA
ARHGAP9
TRAC
VSIR
IGLJ3
FYB1
SLA
NKG7
CD2
CD8A
ITM2A
CD48
LPXN
PTPN7
HLA-DMB
HLA-DQB1
CD37
KMO
JAK2
BLVRA
TLR2
CD3D
IGLV1-44
GZMK
GZMH
HLA-DRB6
SELL
KLRD1
TNFAIP8
GZMA
CARD16
CRTAM
CCR7
LEPROTL1
TNFAIP2
CXCL6
CD1D
DDX58
IL1B
APOBEC3G
TRBC1
APOL3
LYSMD2
CD52
DMXL2
TYMP
GBP2
CALHM6
SLC15A3
S100B
GBP4
SGPP1
RCSD1
PRKCB
TNFAIP3
ARHGEF6
HCST
ATP6V1B2
RASGRP1
VNN1
HPSE
GGTA1P
DTNB-AS1
ISG20
RNF19B
RNASE6
HLA-DMA
TMEM140
CXCL13
CD27
CXCL8
IL7R
IGHD
PFKFB3
MCUB
IGSF6
RGS10
SP100
MS4A1
NAIP
GPR171
TRAT1
NAPSB
IGK
GBP1
FLJ32255
ARSJ
PLCL2
CORO1A
TLR3
IRX2
PRKAR2B
NLRC3
CITED2
PROK2
GNLY
GIMAP7
IL6
G0S2
ADGRE2
S100A9
PDE4D
GBP5
PTGS2
FAS
KLRB1
WARS1
CCL19
CXCL1
ADAMDEC1
MAFF
IGLL3P
ASPHD2
KCNS3
FOXD1
ODF3B
SECTM1
OGFRL1
TRIM69
CXCL9
CP
RGS18
KCTD9
UBE2L6
IGKC
SERPINB2
IGLC1
SLAMF7
SLFN5
IGHM
MMP12
LRRK2
TOX2
OAS2
C12orf57
APOL1
ZDHHC2
PFKP
IRF1
CXCL2
SERPINB9
GUSBP11
FBXL16
B3GALT5
IL18
JCHAIN
MXD1
CXCL10
IL15
DNASE1L3
OSM
FAM107B
ACKR4
NLRC5
SELE
HLA-DQA1
BMS1P20
SOAT1
SERPINA1
MAP3K8
MZB1
IDO1
PARP9
CTSLP8
CXCL5
AIM2
ADM
INSM1
KCNK1
OSR2
GCNT3
USP18
ANXA10
TENT5A
LCK
NR4A2
